# Supplementary material for: The chromatin regulator Ankrd11 controls cardiac neural crest cell-mediated outflow tract remodeling and heart function
Source: Nat Commun. 2024 Jul 1;15:4632. doi: 10.1038/s41467-024-48955-1 (PMC11217281; doi:10.1038/s41467-024-48955-1)
Supplement: Supplementary file 4 — Supplemental Data 1 [file 41467_2024_48955_MOESM4_ESM.xlsx]

## Sheet: Table S1 Gene panel
Supplementary Data 1. List of 140 genes in the MERFISH probe panel.
name	id
Tbx2	ENSMUST00000000095
Pdgfra	ENSMUST00000000476
Sox9	ENSMUST00000000579
Hoxa1	ENSMUST00000000964
Baz1b	ENSMUST00000002825
Crabp2	ENSMUST00000005019
Ctnnb1	ENSMUST00000007130
Tgfbr1	ENSMUST00000007757
Rhoa	ENSMUST00000007959
Bmp7	ENSMUST00000009143
Adam19	ENSMUST00000011400
Gadd45b	ENSMUST00000015456
Plxnd1	ENSMUST00000015511
Hey2	ENSMUST00000019924
Id2	ENSMUST00000020974
Hif1a	ENSMUST00000021530
Gadd45g	ENSMUST00000021903
Msx2	ENSMUST00000021922
Hes1	ENSMUST00000023171
Snai2	ENSMUST00000023356
Adamts1	ENSMUST00000023610
Rttn	ENSMUST00000023828
Cdh2	ENSMUST00000025166
Smad4	ENSMUST00000025393
Cyp26a1	ENSMUST00000025946
Smarcc2	ENSMUST00000026433
Nrp1	ENSMUST00000026917
Smad7	ENSMUST00000026999
Vangl2	ENSMUST00000027837
Plxna2	ENSMUST00000027952
Vim	ENSMUST00000028062
Notch1	ENSMUST00000028288
Jag1	ENSMUST00000028735
Bmp2	ENSMUST00000028836
Efna1	ENSMUST00000029566
Pitx2	ENSMUST00000029657
Sema3c	ENSMUST00000030568
Sema3a	ENSMUST00000030714
Lrp6	ENSMUST00000032322
Tead2	ENSMUST00000033060
Vegfc	ENSMUST00000033919
Ednra	ENSMUST00000034029
Cdh5	ENSMUST00000034339
Ets1	ENSMUST00000034534
Aldh1a2	ENSMUST00000034723
Crabp1	ENSMUST00000034830
Tbx18	ENSMUST00000034991
Tgfbr2	ENSMUST00000035014
Hand1	ENSMUST00000036917
Cited2	ENSMUST00000038107
Id1	ENSMUST00000038368
Hand2	ENSMUST00000040104
Heyl	ENSMUST00000040821
Hdac3	ENSMUST00000043498
Ptk7	ENSMUST00000044442
Tgfb2	ENSMUST00000045288
Foxn3	ENSMUST00000046859
Map2k4	ENSMUST00000046963
Gata6	ENSMUST00000047762
Bmpr1a	ENSMUST00000049005
Twist1	ENSMUST00000049089
Cdc42	ENSMUST00000051477
Chd7	ENSMUST00000051558
Rbp1	ENSMUST00000052068
Tbx20	ENSMUST00000052946
Fzd1	ENSMUST00000054294
Foxc2	ENSMUST00000054691
Fzd2	ENSMUST00000057893
Fzd4	ENSMUST00000058755
Foxc1	ENSMUST00000062292
Msx1	ENSMUST00000063116
Rarg	ENSMUST00000063339
Nrp2	ENSMUST00000063594
Rarb	ENSMUST00000063750
Epha3	ENSMUST00000064405
Sox4	ENSMUST00000067230
Klf2	ENSMUST00000067912
Tead1	ENSMUST00000069256
Penk	ENSMUST00000070375
Vegfa	ENSMUST00000071648
Cxcl12	ENSMUST00000073043
Bmp4	ENSMUST00000074077
Cdh11	ENSMUST00000075190
Pdgfa	ENSMUST00000076095
Efna5	ENSMUST00000076840
Rxra	ENSMUST00000077257
Sox11	ENSMUST00000079063
Notch2	ENSMUST00000079812
Sema3f	ENSMUST00000080560
Lrp2	ENSMUST00000080953
Erbb3	ENSMUST00000082059
Yap1	ENSMUST00000086580
Pkd2	ENSMUST00000086831
Bmpr2	ENSMUST00000087435
Col2a1	ENSMUST00000088355
Smarcc1	ENSMUST00000088716
Mmp14	ENSMUST00000089688
Myh11	ENSMUST00000090287
Cdh19	ENSMUST00000094626
Rac1	ENSMUST00000100489
Hoxb2	ENSMUST00000100523
Myh7	ENSMUST00000102803
Jun	ENSMUST00000107094
Rara	ENSMUST00000107475
Ctdnep1	ENSMUST00000108593
Ptk2	ENSMUST00000110036
Rxrg	ENSMUST00000111380
Ccrl2	ENSMUST00000111888
Mapk8	ENSMUST00000111945
Wnt5a	ENSMUST00000112272
Acvr1	ENSMUST00000112599
Foxp1	ENSMUST00000113326
Hoxa3	ENSMUST00000114434
Foxp2	ENSMUST00000115477
Rxrb	ENSMUST00000116612
Postn	ENSMUST00000117373
Wnt5b	ENSMUST00000118120
Meis1	ENSMUST00000118661
Tbx3	ENSMUST00000121021
Gata4	ENSMUST00000121312
Fgfr2	ENSMUST00000124096
Stat3	ENSMUST00000127638
Hspg2	ENSMUST00000155648
Piezo1	ENSMUST00000156333
Rdh11	ENSMUST00000161204
Plxna1	ENSMUST00000163139
Egr1	ENSMUST00000165033
Fgf9	ENSMUST00000165526
Dvl3	ENSMUST00000171572
Smarca4	ENSMUST00000174008
Pbx1	ENSMUST00000176540
Fgfr1	ENSMUST00000178276
Fn1	ENSMUST00000186129
Dvl2	ENSMUST00000190940
Kmt2d	ENSMUST00000191973
Pparg	ENSMUST00000203732
Rarres2	ENSMUST00000204930
Cyp26b1	ENSMUST00000205228
Mmp2	ENSMUST00000211567
Acvr2b	ENSMUST00000215746
