# Supplementary material for: The chromatin regulator Ankrd11 controls cardiac neural crest cell-mediated outflow tract remodeling and heart function
Source: Nat Commun. 2024 Jul 1;15:4632. doi: 10.1038/s41467-024-48955-1 (PMC11217281; doi:10.1038/s41467-024-48955-1)
Supplement: Supplementary file 5 — Supplemental Data 2 [file 41467_2024_48955_MOESM5_ESM.xlsx]

## Sheet: ncko_markers
Supplementary Data 2. List of differentially expressed genes between control and Ankrd11ncko in CNCCs, calculated using the Wilcoxon rank-sum test.
gene	p_val	avg_log2FC	pct.1	pct.2	p_val_adj	cluster
Heyl	1.17694e-05	-1.1967	0.32	0.424	0.00164772	2
Sema3c	8.53674e-14	-1.1035	0.66	0.769	1.19514e-11	2
Cxcl12	1.27364e-18	-0.941096	0.648	0.868	1.7831e-16	2
Id2	6.70103e-35	0.796848	0.994	0.908	9.38144e-33	2
Jag1	6.9808e-11	-0.763581	0.601	0.73	9.77311e-09	2
Penk	9.08619e-13	-0.748926	0.76	0.881	1.27207e-10	2
Egr1	1.92666e-09	-0.650853	0.354	0.547	2.69732e-07	2
Twist1	4.32191e-07	0.617523	0.79	0.75	6.05068e-05	2
Erbb3	3.21952e-19	0.616004	0.961	0.92	4.50733e-17	2
Hoxa3	1.31843e-05	-0.586761	0.475	0.579	0.0018458	2
Fgfr2	9.60209e-06	0.569679	0.666	0.56	0.00134429	2
Nrp1	6.83821e-10	-0.552771	0.764	0.841	9.5735e-08	2
Ednra	0.000324728	-0.509098	0.497	0.581	0.045462	2
Efna5	4.43564e-11	-0.448734	0.912	0.954	6.20989e-09	2
Tgfb2	2.04403e-10	-0.427057	0.914	0.941	2.86164e-08	2
Pdgfra	1.68399e-15	0.408137	0.996	0.983	2.35759e-13	2
Ets1	2.06884e-10	-0.406377	0.912	0.964	2.89637e-08	2
Jun	5.68181e-11	-0.399218	0.943	0.962	7.95454e-09	2
Col2a1	2.61457e-07	0.375169	0.912	0.851	3.6604e-05	2
Postn	7.77195e-15	0.361005	1	1	1.08807e-12	2
Vangl2	2.01218e-05	-0.354612	0.804	0.851	0.00281705	2
Bmp4	6.81773e-09	-0.309079	0.949	0.971	9.54482e-07	2
Sox11	0.000154639	-0.303901	0.851	0.916	0.0216494	2
Fzd4	1.58116e-05	-0.293511	0.849	0.883	0.00221362	2
Pkd2	0.000101435	-0.274549	0.807	0.851	0.0142009	2
Vim	3.28144e-21	0.243619	1	1	4.59402e-19	2
Foxc1	0.000289743	-0.239808	0.976	0.977	0.040564	2
Cdh11	9.13228e-07	-0.233583	0.925	0.945	0.000127852	2
Rarg	1.35968e-05	0.228123	0.965	0.943	0.00190355	2
Gata4	5.65298e-08	0.221855	0.996	0.996	7.91417e-06	2
Rxra	7.80455e-06	-0.218115	0.906	0.929	0.00109264	2
Mmp14	1.75244e-06	-0.212222	0.986	0.987	0.000245342	2
Yap1	1.12916e-05	-0.207789	0.933	0.96	0.00158083	2
Adamts1	0.000298765	-0.196705	0.906	0.935	0.0418271	2
Baz1b	0.000225405	-0.17758	0.965	0.975	0.0315568	2
Bmpr2	4.89694e-06	-0.161417	0.971	0.985	0.000685572	2
Tbx20	1.7392e-05	0.160501	1	1	0.00243488	2
Adam19	2.22471e-05	-0.156414	1	1	0.0031146	2
Ctnnb1	9.03168e-05	0.13734	1	1	0.0126444	2
Fn1	4.22651e-06	-0.136318	1	1	0.000591712	2
Heyl	2.97152e-06	-0.750748	0.47	0.596	0.000416013	3
Cxcl12	2.2391e-05	-0.748213	0.196	0.326	0.00313474	3
Ednra	9.14186e-06	-0.672524	0.293	0.436	0.00127986	3
Id2	6.68583e-14	0.577605	0.974	0.961	9.36016e-12	3
Sox11	2.10996e-15	-0.532262	0.928	0.958	2.95394e-13	3
Egr1	6.61237e-07	-0.460783	0.421	0.599	9.25731e-05	3
Jun	6.36764e-09	-0.448035	0.899	0.948	8.91469e-07	3
Efna5	6.429e-05	-0.396323	0.71	0.775	0.0090006	3
Vangl2	6.52669e-06	-0.389382	0.814	0.909	0.000913736	3
Stat3	8.82074e-08	-0.384258	0.889	0.932	1.2349e-05	3
Notch1	5.68324e-08	-0.383416	0.917	0.967	7.95653e-06	3
Foxc1	3.6653e-06	-0.380394	0.848	0.893	0.000513142	3
Snai2	4.54283e-08	-0.372547	0.803	0.915	6.35997e-06	3
Chd7	2.49265e-06	0.355041	0.865	0.795	0.000348971	3
Mmp14	3.56068e-11	-0.347422	0.984	0.99	4.98496e-09	3
Pdgfra	3.75597e-05	0.331476	0.973	0.98	0.00525835	3
Nrp1	3.57148e-06	-0.32846	0.859	0.915	0.000500007	3
Postn	4.99856e-07	0.320743	0.994	0.993	6.99799e-05	3
Acvr1	7.88902e-07	-0.31766	0.888	0.925	0.000110446	3
Myh7	1.37317e-05	0.292895	0.742	0.619	0.00192244	3
Ets1	1.13251e-06	-0.283131	0.949	0.98	0.000158551	3
Cdh11	1.55316e-05	-0.2701	0.965	0.977	0.00217443	3
Gata4	3.67546e-06	0.227563	0.994	0.984	0.000514565	3
Tbx20	2.01032e-07	0.203747	1	0.99	2.81444e-05	3
Yap1	3.48434e-05	-0.184858	0.968	0.98	0.00487807	3
Baz1b	1.13664e-05	-0.177794	0.989	0.971	0.0015913	3
Vim	4.20977e-05	0.143937	1	1	0.00589368	3
Ptk7	0.000202105	-0.122738	0.998	1	0.0282947	3
Cxcl12	3.38733e-05	-1.2165	0.268	0.456	0.00474226	7
Id2	1.09502e-09	1.05424	0.789	0.577	1.53302e-07	7
Twist1	1.3591e-06	0.954257	0.679	0.436	0.000190274	7
Postn	6.59404e-08	0.832329	0.862	0.711	9.23165e-06	7
Rarg	1.91554e-06	0.799973	0.695	0.423	0.000268176	7
Fzd1	6.91416e-06	-0.575443	0.817	0.886	0.000967982	7
Pdgfra	0.000212104	0.481918	0.789	0.624	0.0296945	7
Ctnnb1	1.89542e-05	0.347143	0.963	0.94	0.00265359	7
Vim	7.77751e-07	0.342416	1	0.993	0.000108885	7
