# Supplementary material for: The chromatin regulator Ankrd11 controls cardiac neural crest cell-mediated outflow tract remodeling and heart function
Source: Nat Commun. 2024 Jul 1;15:4632. doi: 10.1038/s41467-024-48955-1 (PMC11217281; doi:10.1038/s41467-024-48955-1)
Supplement: Supplementary file 9 — Source Data [file 41467_2024_48955_MOESM9_ESM.xlsx]

## Sheet: Figure 1c
Cell_ID	cell type	Ankrd11_expression (normalized)
SS2_15_0085:A4_unique.bam	NCC	1.22284
SS2_15_0085:A5_unique.bam	autonomic	0.880075
SS2_15_0085:A2_unique.bam	NT	0.932134
SS2_15_0085:A1_unique.bam	NT, premigr_NCC	0.798145
SS2_15_0085:A6_unique.bam	cardiac NCC	0.504629
SS2_15_0085:A8_unique.bam	migr_NCC	0.57467
SS2_15_0085:A3_unique.bam	NT	0.543045
SS2_15_0085:A7_unique.bam	NCC	0.692058
SS2_15_0085:A9_unique.bam	migr_NCC	0.782317
SS2_15_0085:A12_unique.bam	NT	0.460314
SS2_15_0085:A14_unique.bam	NCC	0.325352
SS2_15_0085:A10_unique.bam	cardiac NCC	0.347077
SS2_15_0085:A11_unique.bam	NT	0.897079
SS2_15_0085:A13_unique.bam	cardiac NCC	0.593913
SS2_15_0085:A15_unique.bam	NCC	0.581513
SS2_15_0085:A16_unique.bam	NT, premigr_NCC	0.88176
SS2_15_0085:A17_unique.bam	NCC	0.461901
SS2_15_0085:A18_unique.bam	NT	1.30889
SS2_15_0085:A20_unique.bam	migr_NCC	0.585591
SS2_15_0085:A19_unique.bam	NCC	0.579719
SS2_15_0085:A21_unique.bam	NCC	0.765134
SS2_15_0085:A22_unique.bam	cardiac NCC	0.40363
SS2_15_0085:A23_unique.bam	sensory neurons	0.391818
SS2_15_0085:B2_unique.bam	migr_NCC	1.00478
SS2_15_0085:B1_unique.bam	NT	0.175445
SS2_15_0085:B4_unique.bam	migr_NCC	0.918903
SS2_15_0085:B3_unique.bam	NT, premigr_NCC	0.709836
SS2_15_0085:B6_unique.bam	NCC	0.600941
SS2_15_0085:B5_unique.bam	migr_NCC	0.803908
SS2_15_0085:B8_unique.bam	NT	0.317508
SS2_15_0085:B7_unique.bam	migr_NCC	0.551089
SS2_15_0085:B9_unique.bam	NCC	0.422979
SS2_15_0085:B10_unique.bam	NT, premigr_NCC	1.07756
SS2_15_0085:B11_unique.bam	NT, premigr_NCC	0.900153
SS2_15_0085:B12_unique.bam	NCC	0.792216
SS2_15_0085:B14_unique.bam	NT	0.942782
SS2_15_0085:B15_unique.bam	cardiac NCC	0.948409
SS2_15_0085:B13_unique.bam	NT	0.282875
SS2_15_0085:B16_unique.bam	NCC	1.25699
SS2_15_0085:B17_unique.bam	NT	0.298063
SS2_15_0085:B19_unique.bam	NT	0.756285
SS2_15_0085:B20_unique.bam	NCC	0.678408
SS2_15_0085:B18_unique.bam	cardiac NCC	0.384256
SS2_15_0085:B21_unique.bam	sensory neurons	0.816872
SS2_15_0085:B22_unique.bam	NT	0.548677
SS2_15_0085:B23_unique.bam	NCC	0.677061
SS2_15_0085:C2_unique.bam	NT	0.95432
SS2_15_0085:C1_unique.bam	migr_NCC	0.603399
SS2_15_0085:C4_unique.bam	autonomic	0.518755
SS2_15_0085:C5_unique.bam	NT	1.16581
SS2_15_0085:C3_unique.bam	NCC	0.795256
SS2_15_0085:C6_unique.bam	cardiac NCC	0.746879
SS2_15_0085:C8_unique.bam	CNS neurons	0.058575
SS2_15_0085:C7_unique.bam	NCC	0.974316
SS2_15_0085:C12_unique.bam	NCC	0.9649
SS2_15_0085:C10_unique.bam	NCC	0.902574
SS2_15_0085:C11_unique.bam	NCC	1.0685
SS2_15_0085:C9_unique.bam	NCC	0.45913
SS2_15_0085:C14_unique.bam	NT	1.13059
SS2_15_0085:C13_unique.bam	migr_NCC	0.562124
SS2_15_0085:C15_unique.bam	migr_NCC	1.0264
SS2_15_0085:C16_unique.bam	NCC	0.878873
SS2_15_0085:C17_unique.bam	migr_NCC	0.743111
SS2_15_0085:C20_unique.bam	NT	0.288599
SS2_15_0085:C19_unique.bam	NT	1.35536
SS2_15_0085:C18_unique.bam	NT	0.977596
SS2_15_0085:C21_unique.bam	migr_NCC	0.854559
SS2_15_0085:C22_unique.bam	cardiac NCC	1.23735
SS2_15_0085:C23_unique.bam	NT, premigr_NCC	1.14535
SS2_15_0085:D3_unique.bam	NT	1.24807
SS2_15_0085:D2_unique.bam	NCC	0.541013
SS2_15_0085:D5_unique.bam	NT	1.02259
SS2_15_0085:D1_unique.bam	NCC	0.379864
SS2_15_0085:D6_unique.bam	NT	1.04424
SS2_15_0085:D4_unique.bam	migr_NCC	1.17346
SS2_15_0085:D8_unique.bam	NT	0.519503
SS2_15_0085:D7_unique.bam	NCC	0.591495
SS2_15_0085:D9_unique.bam	NT, premigr_NCC	1.20749
SS2_15_0085:D10_unique.bam	NCC	0.566468
SS2_15_0085:D11_unique.bam	NT	0.934935
SS2_15_0085:D13_unique.bam	NT	0.523377
SS2_15_0085:D12_unique.bam	NT, premigr_NCC	1.18742
SS2_15_0085:D14_unique.bam	NCC	0.72112
SS2_15_0085:D15_unique.bam	NCC	0.832615
SS2_15_0085:D16_unique.bam	NT	0.76388
SS2_15_0085:D17_unique.bam	migr_NCC	0.892678
SS2_15_0085:D18_unique.bam	NT	0.394153
SS2_15_0085:D20_unique.bam	NT	1.17021
SS2_15_0085:D21_unique.bam	NT	0.847195
SS2_15_0085:D19_unique.bam	NT	0.987751
SS2_15_0085:D22_unique.bam	sensory neurons	0.035413
SS2_15_0085:E2_unique.bam	NT	0.634244
SS2_15_0085:E1_unique.bam	cardiac NCC	0.806774
SS2_15_0085:E5_unique.bam	NCC	0.915723
SS2_15_0085:E3_unique.bam	cardiac NCC	0.891468
SS2_15_0085:E6_unique.bam	NT	1.23272
SS2_15_0085:E7_unique.bam	NT	0.692839
SS2_15_0085:E8_unique.bam	NT	0.56713
SS2_15_0085:E9_unique.bam	NT, premigr_NCC	0.912126
SS2_15_0085:E10_unique.bam	NCC	0.873654
SS2_15_0085:E11_unique.bam	NT	0.738102
SS2_15_0085:E13_unique.bam	migr_NCC	0.915874
SS2_15_0085:E12_unique.bam	migr_NCC	0.771823
SS2_15_0085:E14_unique.bam	NCC	0.646077
SS2_15_0085:E15_unique.bam	NT	0.640676
SS2_15_0085:E16_unique.bam	NT	0.685902
SS2_15_0085:E18_unique.bam	NT, premigr_NCC	0.864909
SS2_15_0085:E17_unique.bam	NT, premigr_NCC	0.910143
SS2_15_0085:E19_unique.bam	NT	0.927814
SS2_15_0085:E20_unique.bam	sensory neurons	0.761265
SS2_15_0085:E21_unique.bam	NT, premigr_NCC	1.06746
SS2_15_0085:E23_unique.bam	NT, premigr_NCC	0.461481
SS2_15_0085:E22_unique.bam	NT	1.26639
SS2_15_0085:F2_unique.bam	NCC	0
SS2_15_0085:F3_unique.bam	cardiac NCC	1.02787
SS2_15_0085:F4_unique.bam	migr_NCC	1.09275
SS2_15_0085:F5_unique.bam	migr_NCC	0.26474
SS2_15_0085:F8_unique.bam	NCC	0.60552
SS2_15_0085:F7_unique.bam	NCC	1.00311
SS2_15_0085:F10_unique.bam	NCC	0.497795
SS2_15_0085:F9_unique.bam	NT	0.65902
SS2_15_0085:F11_unique.bam	sensory neurons	0.260014
SS2_15_0085:F13_unique.bam	NT	0.47881
SS2_15_0085:F15_unique.bam	NT	0.378878
SS2_15_0085:F12_unique.bam	NCC	0.659446
SS2_15_0085:F14_unique.bam	NCC	0.960696
SS2_15_0085:F16_unique.bam	NT	1.20296
SS2_15_0085:F18_unique.bam	NT	0.391352
SS2_15_0085:F17_unique.bam	NCC	1.12636
SS2_15_0085:F19_unique.bam	cardiac NCC	1.05949
SS2_15_0085:F20_unique.bam	NT	0.806028
SS2_15_0085:F22_unique.bam	CNS neurons	0.659402
SS2_15_0085:F21_unique.bam	cardiac NCC	0.609848
SS2_15_0085:F23_unique.bam	NCC	0.515907
SS2_15_0085:G2_unique.bam	NT	0.677995
SS2_15_0085:G1_unique.bam	NT, premigr_NCC	0.713319
SS2_15_0085:G4_unique.bam	NT	0.38958
SS2_15_0085:G3_unique.bam	migr_NCC	1.11079
SS2_15_0085:G5_unique.bam	cardiac NCC	0.641084
SS2_15_0085:G6_unique.bam	sensory neurons	1.10686
SS2_15_0085:G8_unique.bam	NCC	0.320761
SS2_15_0085:G7_unique.bam	NT	1.04653
SS2_15_0085:G9_unique.bam	NCC	0.891045
SS2_15_0085:G10_unique.bam	CNS neurons	0.68002
SS2_15_0085:G11_unique.bam	NCC	1.0875
SS2_15_0085:G12_unique.bam	NT	0.522391
SS2_15_0085:G14_unique.bam	NT, premigr_NCC	1.22515
SS2_15_0085:G15_unique.bam	NT	1.32618
SS2_15_0085:G13_unique.bam	NCC	0.618081
SS2_15_0085:G16_unique.bam	NCC	0.524633
SS2_15_0085:G17_unique.bam	NT	0.968537
SS2_15_0085:G18_unique.bam	NT, premigr_NCC	0
SS2_15_0085:G20_unique.bam	NT	0.838145
SS2_15_0085:G19_unique.bam	NT	0.942146
SS2_15_0085:G21_unique.bam	NT	1.27834
SS2_15_0085:G22_unique.bam	NCC	0.888724
SS2_15_0085:G23_unique.bam	NT	0.924795
SS2_15_0085:H2_unique.bam	migr_NCC	0.560585
SS2_15_0085:H1_unique.bam	NCC	0.627005
SS2_15_0085:H4_unique.bam	NT, premigr_NCC	0.632342
SS2_15_0085:H3_unique.bam	NCC	1.03257
SS2_15_0085:H5_unique.bam	NT	1.16977
SS2_15_0085:H6_unique.bam	NT	1.35111
SS2_15_0085:H7_unique.bam	autonomic	0.901463
SS2_15_0085:H8_unique.bam	NCC	0.535264
SS2_15_0085:H9_unique.bam	migr_NCC	0.643671
SS2_15_0085:H10_unique.bam	migr_NCC	0.567666
SS2_15_0085:H11_unique.bam	NT	1.00516
SS2_15_0085:H12_unique.bam	migr_NCC	0.594332
SS2_15_0085:H13_unique.bam	NT	0.957689
SS2_15_0085:H14_unique.bam	NT	1.09394
SS2_15_0085:H15_unique.bam	NT	1.2209
SS2_15_0085:H16_unique.bam	migr_NCC	0.762362
SS2_15_0085:H17_unique.bam	migr_NCC	0.424244
SS2_15_0085:H18_unique.bam	NT	1.4028
SS2_15_0085:H20_unique.bam	NT	0.537327
SS2_15_0085:H19_unique.bam	NT	0.566759
SS2_15_0085:H22_unique.bam	migr_NCC	0.609104
SS2_15_0085:H21_unique.bam	NCC	0.32759
SS2_15_0085:H23_unique.bam	NT	1.17507
SS2_15_0085:I1_unique.bam	NCC	0.652477
SS2_15_0085:I2_unique.bam	NCC	0.906028
SS2_15_0085:I3_unique.bam	NT	0.159397
SS2_15_0085:I4_unique.bam	NCC	0.693237
SS2_15_0085:I5_unique.bam	NCC	1.20914
SS2_15_0085:I6_unique.bam	NT	0.174136
SS2_15_0085:I7_unique.bam	NCC	0.674049
SS2_15_0085:I8_unique.bam	NCC	0.456556
SS2_15_0085:I9_unique.bam	NT	1.08079
SS2_15_0085:I13_unique.bam	NT, premigr_NCC	0.596653
SS2_15_0085:I10_unique.bam	NCC	1.25902
SS2_15_0085:I11_unique.bam	NCC	0.316413
SS2_15_0085:I12_unique.bam	NT	0.90909
SS2_15_0085:I14_unique.bam	NT	1.29062
SS2_15_0085:I15_unique.bam	NCC	0.751658
SS2_15_0085:I16_unique.bam	migr_NCC	1.02877
SS2_15_0085:I17_unique.bam	cardiac NCC	0.843548
SS2_15_0085:I19_unique.bam	sensory neurons	0.73729
SS2_15_0085:I18_unique.bam	NCC	0.684337
SS2_15_0085:I20_unique.bam	migr_NCC	0.69694
SS2_15_0085:I21_unique.bam	sensory neurons	1.39774
SS2_15_0085:I22_unique.bam	NT	0.970123
SS2_15_0085:I23_unique.bam	NT	0.674518
SS2_15_0085:J1_unique.bam	NCC	0.363946
SS2_15_0085:J2_unique.bam	NCC	0.417937
SS2_15_0085:J4_unique.bam	cardiac NCC	0.622827
SS2_15_0085:J3_unique.bam	NCC	0.309887
SS2_15_0085:J5_unique.bam	NCC	0.877647
SS2_15_0085:J6_unique.bam	migr_NCC	1.02836
SS2_15_0085:J7_unique.bam	NCC	0.920392
SS2_15_0085:J8_unique.bam	NCC	0.775651
SS2_15_0085:J9_unique.bam	migr_NCC	0.312392
SS2_15_0085:J10_unique.bam	NT	0.599227
SS2_15_0085:J11_unique.bam	NT	1.06777
SS2_15_0085:J12_unique.bam	NT, premigr_NCC	1.12452
SS2_15_0085:J13_unique.bam	NT	1.17362
SS2_15_0085:J14_unique.bam	migr_NCC	0.76357
SS2_15_0085:J15_unique.bam	migr_NCC	0.751772
SS2_15_0085:J16_unique.bam	sensory neurons	0.816962
SS2_15_0085:J18_unique.bam	NT	0.980238
SS2_15_0085:J17_unique.bam	NT	1.33969
SS2_15_0085:J19_unique.bam	NCC	0.748726
SS2_15_0085:J20_unique.bam	migr_NCC	1.04709
SS2_15_0085:J21_unique.bam	autonomic	1.04402
SS2_15_0085:J22_unique.bam	NT	0.71378
SS2_15_0085:J23_unique.bam	cardiac NCC	0.71403
SS2_15_0085:K1_unique.bam	NCC	0.616912
SS2_15_0085:K2_unique.bam	NT	1.34903
SS2_15_0085:K3_unique.bam	sensory neurons	0.902222
SS2_15_0085:K6_unique.bam	cardiac NCC	1.06557
SS2_15_0085:K4_unique.bam	NCC	1.13208
SS2_15_0085:K5_unique.bam	NCC	0.502852
SS2_15_0085:K7_unique.bam	sensory neurons	0.337745
SS2_15_0085:K8_unique.bam	NT, premigr_NCC	1.00603
SS2_15_0085:K11_unique.bam	NT	0.930688
SS2_15_0085:K12_unique.bam	NT, premigr_NCC	1.08955
SS2_15_0085:K9_unique.bam	NT	1.27749
SS2_15_0085:K10_unique.bam	NT	0.649323
SS2_15_0085:K14_unique.bam	migr_NCC	0.758305
SS2_15_0085:K13_unique.bam	autonomic	1.15412
SS2_15_0085:K16_unique.bam	NT	0.779578
SS2_15_0085:K15_unique.bam	NT, premigr_NCC	1.02379
SS2_15_0085:K17_unique.bam	NCC	1.11035
SS2_15_0085:K18_unique.bam	cardiac NCC	0.915003
SS2_15_0085:K20_unique.bam	NT	0.10642
SS2_15_0085:K19_unique.bam	NT	1.40483
SS2_15_0085:K21_unique.bam	NT	0.980775
SS2_15_0085:K23_unique.bam	NT	1.32215
SS2_15_0085:K22_unique.bam	NT	0.485143
SS2_15_0085:L2_unique.bam	NCC	0.572521
SS2_15_0085:L3_unique.bam	NT	0.57758
SS2_15_0085:L1_unique.bam	cardiac NCC	0.33843
SS2_15_0085:L4_unique.bam	cardiac NCC	0.958949
SS2_15_0085:L5_unique.bam	NT	0.40044
SS2_15_0085:L6_unique.bam	NT	1.07178
SS2_15_0085:L8_unique.bam	NT	1.21165
SS2_15_0085:L7_unique.bam	migr_NCC	0.574043
SS2_15_0085:L9_unique.bam	migr_NCC	1.07551
SS2_15_0085:L10_unique.bam	NCC	1.37216
SS2_15_0085:L11_unique.bam	migr_NCC	0.7501
SS2_15_0085:L12_unique.bam	sensory neurons	0.671572
SS2_15_0085:L15_unique.bam	NCC	0.432032
SS2_15_0085:L14_unique.bam	NCC	0.513691
SS2_15_0085:L16_unique.bam	NT, premigr_NCC	0.284975
SS2_15_0085:L17_unique.bam	NCC	0.755845
SS2_15_0085:L19_unique.bam	NCC	0.828004
SS2_15_0085:L18_unique.bam	NT	1.09326
SS2_15_0085:L21_unique.bam	NT	1.30697
SS2_15_0085:L20_unique.bam	NCC	0.909121
SS2_15_0085:L22_unique.bam	NT	0.264423
SS2_15_0085:L23_unique.bam	NCC	0.961535
SS2_15_0085:M1_unique.bam	migr_NCC	0.602711
SS2_15_0085:M2_unique.bam	NT	0.763037
SS2_15_0085:M3_unique.bam	NT	0.772486
SS2_15_0085:M6_unique.bam	cardiac NCC	0.252979
SS2_15_0085:M4_unique.bam	cardiac NCC	1.31193
SS2_15_0085:M8_unique.bam	NCC	0.490193
SS2_15_0085:M5_unique.bam	migr_NCC	0.842585
SS2_15_0085:M7_unique.bam	NT, premigr_NCC	0.494043
SS2_15_0085:M9_unique.bam	NCC	0.869348
SS2_15_0085:M10_unique.bam	NCC	0.984014
SS2_15_0085:M11_unique.bam	NT, premigr_NCC	0.695287
SS2_15_0085:M12_unique.bam	cardiac NCC	1.04656
SS2_15_0085:M13_unique.bam	NT	0.505585
SS2_15_0085:M14_unique.bam	migr_NCC	1.15544
SS2_15_0085:M15_unique.bam	NCC	1.03251
SS2_15_0085:M16_unique.bam	NCC	0.91132
SS2_15_0085:M17_unique.bam	NCC	1.04731
SS2_15_0085:M20_unique.bam	NCC	1.31214
SS2_15_0085:M21_unique.bam	NCC	0.661043
SS2_15_0085:M19_unique.bam	NT	0.97358
SS2_15_0085:M18_unique.bam	autonomic	1.045
SS2_15_0085:M22_unique.bam	NCC	0.87932
SS2_15_0085:M23_unique.bam	NT	0.816467
SS2_15_0085:N1_unique.bam	NCC	0.930459
SS2_15_0085:N4_unique.bam	NCC	0.710435
SS2_15_0085:N2_unique.bam	NT, premigr_NCC	1.25977
SS2_15_0085:N3_unique.bam	NT	0.121156
SS2_15_0085:N5_unique.bam	NT	0.628908
SS2_15_0085:N6_unique.bam	NT	0.790641
SS2_15_0085:N8_unique.bam	NT, premigr_NCC	1.23526
SS2_15_0085:N7_unique.bam	NT, premigr_NCC	0.441206
SS2_15_0085:N9_unique.bam	NT	1.01912
SS2_15_0085:N11_unique.bam	NT	1.14033
SS2_15_0085:N10_unique.bam	migr_NCC	0.67042
SS2_15_0085:N14_unique.bam	NT	0.884591
SS2_15_0085:N13_unique.bam	autonomic	1.0379
SS2_15_0085:N12_unique.bam	NT	0.739465
SS2_15_0085:N16_unique.bam	NCC	1.01785
SS2_15_0085:N18_unique.bam	NCC	1.05026
SS2_15_0085:N17_unique.bam	NCC	1.21223
SS2_15_0085:N19_unique.bam	cardiac NCC	0.724374
SS2_15_0085:N21_unique.bam	migr_NCC	0.651074
SS2_15_0085:N20_unique.bam	cardiac NCC	1.31759
SS2_15_0085:N23_unique.bam	NT	1.37825
SS2_15_0085:N22_unique.bam	NT	0.892917
SS2_15_0085:O2_unique.bam	sensory neurons	0.899554
SS2_15_0085:O1_unique.bam	NT	0.595498
SS2_15_0085:O3_unique.bam	cardiac NCC	0.613733
SS2_15_0085:O4_unique.bam	NT	0.619105
SS2_15_0085:O7_unique.bam	NT	0.645804
SS2_15_0085:O6_unique.bam	NCC	1.15933
SS2_15_0085:O5_unique.bam	NT, premigr_NCC	0.400461
SS2_15_0085:O8_unique.bam	NCC	0.856558
SS2_15_0085:O9_unique.bam	NCC	0.998734
SS2_15_0085:O10_unique.bam	NT	0.704575
SS2_15_0085:O12_unique.bam	NCC	0.534571
SS2_15_0085:O13_unique.bam	NCC	0.43105
SS2_15_0085:O15_unique.bam	NT, premigr_NCC	0.999336
SS2_15_0085:O14_unique.bam	NCC	0.63296
SS2_15_0085:O16_unique.bam	NT	0.831806
SS2_15_0085:O17_unique.bam	NCC	0.451315
SS2_15_0085:O18_unique.bam	NT	1.05246
SS2_15_0085:O21_unique.bam	NCC	0.341268
SS2_15_0085:O19_unique.bam	migr_NCC	0.77715
SS2_15_0085:O20_unique.bam	NT	0.898096
SS2_15_0085:O23_unique.bam	NT	0.924127
SS2_15_0085:O22_unique.bam	NT, premigr_NCC	0.692793
SS2_15_0085:P2_unique.bam	NT	0.755456
SS2_15_0085:P4_unique.bam	migr_NCC	0.890889
SS2_15_0085:P5_unique.bam	NCC	0.436838
SS2_15_0085:P6_unique.bam	NT, premigr_NCC	0.857548
SS2_15_0085:P8_unique.bam	migr_NCC	0.903136
SS2_15_0085:P7_unique.bam	NT, premigr_NCC	0.640022
SS2_15_0085:P9_unique.bam	migr_NCC	1.36429
SS2_15_0085:P10_unique.bam	NT	1.21262
SS2_15_0085:P11_unique.bam	NT, premigr_NCC	0.464841
SS2_15_0085:P12_unique.bam	NCC	0.971631
SS2_15_0085:P14_unique.bam	migr_NCC	1.42668
SS2_15_0085:P13_unique.bam	NCC	0.760193
SS2_15_0085:P15_unique.bam	NT	0.607651
SS2_15_0085:P16_unique.bam	NCC	1.12801
SS2_15_0085:P17_unique.bam	NT	0.812292
SS2_15_0085:P18_unique.bam	migr_NCC	1.27205
SS2_15_0085:P19_unique.bam	NCC	0.909132
SS2_15_0085:P20_unique.bam	NT	0.470882
SS2_15_0085:P21_unique.bam	cardiac NCC	0.841027
SS2_15_0085:P23_unique.bam	NT	0.908322
SS2_15_0085:P22_unique.bam	NCC	0.396962
SS2_15_0086:A6_unique.bam	NT	0.552292
SS2_15_0086:A5_unique.bam	NT	0.577377
SS2_15_0086:A4_unique.bam	NT	1.09705
SS2_15_0086:A1_unique.bam	NT, premigr_NCC	1.04843
SS2_15_0086:A2_unique.bam	NCC	1.26452
SS2_15_0086:A3_unique.bam	NCC	1.02319
SS2_15_0086:A7_unique.bam	migr_NCC	1.02716
SS2_15_0086:A9_unique.bam	NCC	0.640724
SS2_15_0086:A11_unique.bam	NT	1.20492
SS2_15_0086:A12_unique.bam	NT	1.12189
SS2_15_0086:A13_unique.bam	NCC	1.10453
SS2_15_0086:A10_unique.bam	NCC	0.827078
SS2_15_0086:A14_unique.bam	NT	0.820107
SS2_15_0086:A16_unique.bam	NCC	0.743989
SS2_15_0086:A15_unique.bam	NT	0.778638
SS2_15_0086:A17_unique.bam	NT, premigr_NCC	0.960046
SS2_15_0086:A18_unique.bam	NT, premigr_NCC	0.870436
SS2_15_0086:A20_unique.bam	NT	1.00235
SS2_15_0086:A19_unique.bam	NT	1.46336
SS2_15_0086:A21_unique.bam	NCC	0.586022
SS2_15_0086:A22_unique.bam	migr_NCC	1.10038
SS2_15_0086:A24_unique.bam	NT, premigr_NCC	0.915268
SS2_15_0086:A23_unique.bam	cardiac NCC	1.0571
SS2_15_0086:B1_unique.bam	NT, premigr_NCC	1.21489
SS2_15_0086:B2_unique.bam	NT, premigr_NCC	0.814469
SS2_15_0086:B4_unique.bam	NT	0
SS2_15_0086:B5_unique.bam	NT	1.04616
SS2_15_0086:B3_unique.bam	NT	1.13332
SS2_15_0086:B6_unique.bam	NT	1.02108
SS2_15_0086:B7_unique.bam	NCC	0.520737
SS2_15_0086:B8_unique.bam	NT	1.27005
SS2_15_0086:B9_unique.bam	NT	0.679101
SS2_15_0086:B10_unique.bam	migr_NCC	0.93285
SS2_15_0086:B12_unique.bam	NCC	1.15436
SS2_15_0086:B13_unique.bam	NT	0.661848
SS2_15_0086:B14_unique.bam	NCC	1.51419
SS2_15_0086:B11_unique.bam	NT, premigr_NCC	1.08106
SS2_15_0086:B16_unique.bam	NT	1.2766
SS2_15_0086:B15_unique.bam	NT	0.926867
SS2_15_0086:B17_unique.bam	NT	0.76715
SS2_15_0086:B18_unique.bam	cardiac NCC	1.10444
SS2_15_0086:B20_unique.bam	NT	0.605477
SS2_15_0086:B19_unique.bam	cardiac NCC	1.14743
SS2_15_0086:B21_unique.bam	NT, premigr_NCC	0.523599
SS2_15_0086:B22_unique.bam	NT	1.45809
SS2_15_0086:B24_unique.bam	migr_NCC	0.747304
SS2_15_0086:B23_unique.bam	NT, premigr_NCC	1.12081
SS2_15_0086:C1_unique.bam	NT	0.914851
SS2_15_0086:C2_unique.bam	NT	1.37682
SS2_15_0086:C4_unique.bam	NT	0.835973
SS2_15_0086:C3_unique.bam	migr_NCC	0.155023
SS2_15_0086:C5_unique.bam	NT, premigr_NCC	1.32862
SS2_15_0086:C6_unique.bam	NT	0.932634
SS2_15_0086:C8_unique.bam	NT	0.597456
SS2_15_0086:C9_unique.bam	NT	0.779556
SS2_15_0086:C10_unique.bam	NCC	0.618612
SS2_15_0086:C12_unique.bam	migr_NCC	0.741017
SS2_15_0086:C11_unique.bam	CNS neurons	0.840607
SS2_15_0086:C14_unique.bam	NCC	0.694202
SS2_15_0086:C13_unique.bam	NT	1.12602
SS2_15_0086:C15_unique.bam	NT, premigr_NCC	0.414641
SS2_15_0086:C16_unique.bam	NT	0.938734
SS2_15_0086:C17_unique.bam	migr_NCC	0.497737
SS2_15_0086:C18_unique.bam	NT	1.26764
SS2_15_0086:C19_unique.bam	sensory neurons	1.06434
SS2_15_0086:C20_unique.bam	NT	0.552441
SS2_15_0086:C22_unique.bam	NT	0.970839
SS2_15_0086:C21_unique.bam	NT	0.959752
SS2_15_0086:C24_unique.bam	cardiac NCC	1.05814
SS2_15_0086:C23_unique.bam	NT	1.10533
SS2_15_0086:D1_unique.bam	NCC	0.921976
SS2_15_0086:D2_unique.bam	cardiac NCC	0.581029
SS2_15_0086:D4_unique.bam	migr_NCC	0.786646
SS2_15_0086:D3_unique.bam	migr_NCC	0.823792
SS2_15_0086:D6_unique.bam	NT	0.790779
SS2_15_0086:D5_unique.bam	NCC	0.52086
SS2_15_0086:D7_unique.bam	NT	0.813452
SS2_15_0086:D8_unique.bam	CNS neurons	0.861376
SS2_15_0086:D10_unique.bam	NCC	0.846565
SS2_15_0086:D9_unique.bam	NT	0.246536
SS2_15_0086:D11_unique.bam	cardiac NCC	0.528657
SS2_15_0086:D12_unique.bam	migr_NCC	0.690032
SS2_15_0086:D13_unique.bam	NCC	0.660395
SS2_15_0086:D14_unique.bam	NT, premigr_NCC	1.06913
SS2_15_0086:D15_unique.bam	autonomic	1.06055
SS2_15_0086:D16_unique.bam	NT	1.04318
SS2_15_0086:D17_unique.bam	NT, premigr_NCC	0.278429
SS2_15_0086:D19_unique.bam	NT	1.5616
SS2_15_0086:D18_unique.bam	migr_NCC	0.977329
SS2_15_0086:D20_unique.bam	migr_NCC	0.733071
SS2_15_0086:D21_unique.bam	NCC	0.866159
SS2_15_0086:D22_unique.bam	migr_NCC	0.86374
SS2_15_0086:D23_unique.bam	NT, premigr_NCC	0.791076
SS2_15_0086:D24_unique.bam	migr_NCC	0.786296
SS2_15_0086:E2_unique.bam	cardiac NCC	0.718041
SS2_15_0086:E3_unique.bam	NCC	1.00467
SS2_15_0086:E1_unique.bam	NT	0.708865
SS2_15_0086:E5_unique.bam	NT	0.668649
SS2_15_0086:E6_unique.bam	NT	0.659615
SS2_15_0086:E7_unique.bam	NCC	0.429601
SS2_15_0086:E8_unique.bam	NCC	1.20055
SS2_15_0086:E9_unique.bam	NCC	0.60534
SS2_15_0086:E10_unique.bam	NT	1.06202
SS2_15_0086:E11_unique.bam	NT	1.2629
SS2_15_0086:E13_unique.bam	migr_NCC	0.707775
SS2_15_0086:E12_unique.bam	NT	0.605794
SS2_15_0086:E14_unique.bam	NT	0.422985
SS2_15_0086:E15_unique.bam	NT	1.15312
SS2_15_0086:E16_unique.bam	NT	0.691221
SS2_15_0086:E17_unique.bam	NT, premigr_NCC	0.899832
SS2_15_0086:E18_unique.bam	NCC	1.07711
SS2_15_0086:E20_unique.bam	NCC	1.23768
SS2_15_0086:E19_unique.bam	NT	0.580698
SS2_15_0086:E21_unique.bam	NT	0.717291
SS2_15_0086:E22_unique.bam	migr_NCC	0.886159
SS2_15_0086:E24_unique.bam	NT	0.386577
SS2_15_0086:E23_unique.bam	NT	0.0236181
SS2_15_0086:F1_unique.bam	NCC	0.951172
SS2_15_0086:F2_unique.bam	migr_NCC	0.711335
SS2_15_0086:F3_unique.bam	NT	0.580369
SS2_15_0086:F5_unique.bam	NCC	0.420463
SS2_15_0086:F8_unique.bam	NT	0.230572
SS2_15_0086:F7_unique.bam	NCC	1.04658
SS2_15_0086:F9_unique.bam	NT, premigr_NCC	0.879938
SS2_15_0086:F10_unique.bam	NT, premigr_NCC	0.735039
SS2_15_0086:F12_unique.bam	NCC	0.67888
SS2_15_0086:F11_unique.bam	NT	0.926501
SS2_15_0086:F14_unique.bam	NT	0.809341
SS2_15_0086:F13_unique.bam	NT, premigr_NCC	0.662946
SS2_15_0086:F15_unique.bam	migr_NCC	0.782827
SS2_15_0086:F16_unique.bam	NT	0.712535
SS2_15_0086:F17_unique.bam	migr_NCC	1.04401
SS2_15_0086:F18_unique.bam	NCC	0.901877
SS2_15_0086:F19_unique.bam	NCC	1.0363
SS2_15_0086:F20_unique.bam	NCC	0.945292
SS2_15_0086:F22_unique.bam	NT, premigr_NCC	1.00933
SS2_15_0086:F21_unique.bam	NT, premigr_NCC	0.812728
SS2_15_0086:F23_unique.bam	NT, premigr_NCC	0.125277
SS2_15_0086:F24_unique.bam	NT	0.751104
SS2_15_0086:G1_unique.bam	NCC	0.747926
SS2_15_0086:G2_unique.bam	autonomic	0.762214
SS2_15_0086:G3_unique.bam	NT	0.885228
SS2_15_0086:G4_unique.bam	cardiac NCC	0.940662
SS2_15_0086:G5_unique.bam	NT, premigr_NCC	0.777116
SS2_15_0086:G6_unique.bam	NT, premigr_NCC	0.349689
SS2_15_0086:G7_unique.bam	migr_NCC	1.46507
SS2_15_0086:G8_unique.bam	NCC	0.951033
SS2_15_0086:G9_unique.bam	NT	0.932935
SS2_15_0086:G10_unique.bam	NT	0.0672503
SS2_15_0086:G12_unique.bam	migr_NCC	0.922181
SS2_15_0086:G11_unique.bam	migr_NCC	0.737034
SS2_15_0086:G13_unique.bam	NT	0.650568
SS2_15_0086:G14_unique.bam	NT	0.368355
SS2_15_0086:G15_unique.bam	migr_NCC	0.686248
SS2_15_0086:G16_unique.bam	NT, premigr_NCC	0.76726
SS2_15_0086:G17_unique.bam	cardiac NCC	0.864858
SS2_15_0086:G20_unique.bam	NCC	0.842051
SS2_15_0086:G19_unique.bam	NT	1.43665
SS2_15_0086:G21_unique.bam	NCC	1.08155
SS2_15_0086:G22_unique.bam	migr_NCC	1.12356
SS2_15_0086:G23_unique.bam	cardiac NCC	0.590169
SS2_15_0086:G24_unique.bam	NCC	0.881993
SS2_15_0086:H1_unique.bam	migr_NCC	0.72494
SS2_15_0086:H2_unique.bam	NT	1.1352
SS2_15_0086:H4_unique.bam	NT	1.35795
SS2_15_0086:H3_unique.bam	NCC	0.882326
SS2_15_0086:H6_unique.bam	NT, premigr_NCC	0.701922
SS2_15_0086:H5_unique.bam	NCC	0.961371
SS2_15_0086:H7_unique.bam	cardiac NCC	0.689119
SS2_15_0086:H8_unique.bam	NCC	0.968784
SS2_15_0086:H9_unique.bam	cardiac NCC	1.13098
SS2_15_0086:H10_unique.bam	NT, premigr_NCC	1.02509
SS2_15_0086:H11_unique.bam	migr_NCC	0.809732
SS2_15_0086:H12_unique.bam	cardiac NCC	0.982336
SS2_15_0086:H13_unique.bam	NCC	0.744699
SS2_15_0086:H14_unique.bam	NT	0.740537
SS2_15_0086:H15_unique.bam	cardiac NCC	1.18967
SS2_15_0086:H16_unique.bam	NT	0.936494
SS2_15_0086:H17_unique.bam	NT	1.42588
SS2_15_0086:H18_unique.bam	NT, premigr_NCC	0.529746
SS2_15_0086:H19_unique.bam	sensory neurons	0.552875
SS2_15_0086:H20_unique.bam	migr_NCC	0.733893
SS2_15_0086:H21_unique.bam	NT	1.1695
SS2_15_0086:H22_unique.bam	NCC	0.973146
SS2_15_0086:H23_unique.bam	NT	0.578873
SS2_15_0086:H24_unique.bam	NT	1.29
SS2_15_0086:I2_unique.bam	NCC	0.474523
SS2_15_0086:I1_unique.bam	NCC	0.780646
SS2_15_0086:I3_unique.bam	cardiac NCC	1.03269
SS2_15_0086:I4_unique.bam	NT	1.09972
SS2_15_0086:I5_unique.bam	NT	1.08607
SS2_15_0086:I6_unique.bam	NCC	1.03881
SS2_15_0086:I7_unique.bam	NCC	1.12585
SS2_15_0086:I8_unique.bam	migr_NCC	0.841357
SS2_15_0086:I9_unique.bam	NCC	0.986517
SS2_15_0086:I10_unique.bam	NCC	1.04451
SS2_15_0086:I12_unique.bam	NCC	0.921001
SS2_15_0086:I11_unique.bam	NT, premigr_NCC	0.53291
SS2_15_0086:I13_unique.bam	NT	1.11645
SS2_15_0086:I14_unique.bam	NT	0.839166
SS2_15_0086:I15_unique.bam	NT	0.847251
SS2_15_0086:I16_unique.bam	NT, premigr_NCC	1.24115
SS2_15_0086:I17_unique.bam	NT	0.100027
SS2_15_0086:I18_unique.bam	cardiac NCC	0.873644
SS2_15_0086:I19_unique.bam	autonomic	0.967807
SS2_15_0086:I20_unique.bam	NCC	1.19675
SS2_15_0086:I21_unique.bam	NT, premigr_NCC	1.26533
SS2_15_0086:I22_unique.bam	migr_NCC	1.29835
SS2_15_0086:I23_unique.bam	migr_NCC	0.325807
SS2_15_0086:I24_unique.bam	migr_NCC	0.60176
SS2_15_0086:J1_unique.bam	NT	0.380424
SS2_15_0086:J2_unique.bam	NT	0.932532
SS2_15_0086:J4_unique.bam	NT	0.92492
SS2_15_0086:J5_unique.bam	migr_NCC	0.468912
SS2_15_0086:J3_unique.bam	NT, premigr_NCC	0.903736
SS2_15_0086:J6_unique.bam	cardiac NCC	0.630773
SS2_15_0086:J7_unique.bam	NCC	0.560392
SS2_15_0086:J9_unique.bam	NCC	0.588974
SS2_15_0086:J8_unique.bam	NT	0.732771
SS2_15_0086:J10_unique.bam	NT, premigr_NCC	1.11564
SS2_15_0086:J11_unique.bam	cardiac NCC	0.480864
SS2_15_0086:J12_unique.bam	NT	0.832291
SS2_15_0086:J13_unique.bam	NT	0.925232
SS2_15_0086:J14_unique.bam	cardiac NCC	1.15552
SS2_15_0086:J15_unique.bam	NCC	0.65261
SS2_15_0086:J16_unique.bam	migr_NCC	0.641147
SS2_15_0086:J17_unique.bam	NCC	0.843928
SS2_15_0086:J18_unique.bam	sensory neurons	1.21251
SS2_15_0086:J19_unique.bam	sensory neurons	0.58444
SS2_15_0086:J20_unique.bam	NT	0.649745
SS2_15_0086:J21_unique.bam	NT, premigr_NCC	1.06586
SS2_15_0086:J22_unique.bam	NT, premigr_NCC	1.29874
SS2_15_0086:J23_unique.bam	NT	0.719093
SS2_15_0086:J24_unique.bam	NT	0.755881
SS2_15_0086:K2_unique.bam	migr_NCC	0.399608
SS2_15_0086:K1_unique.bam	NCC	0.532501
SS2_15_0086:K3_unique.bam	NCC	0.7164
SS2_15_0086:K4_unique.bam	migr_NCC	0.471153
SS2_15_0086:K5_unique.bam	sensory neurons	1.05525
SS2_15_0086:K6_unique.bam	NT	0.538884
SS2_15_0086:K7_unique.bam	autonomic	1.0261
SS2_15_0086:K8_unique.bam	NT	0.996054
SS2_15_0086:K9_unique.bam	NT, premigr_NCC	0.867297
SS2_15_0086:K10_unique.bam	NT	1.01953
SS2_15_0086:K11_unique.bam	NCC	1.39075
SS2_15_0086:K12_unique.bam	cardiac NCC	0.599917
SS2_15_0086:K14_unique.bam	NCC	0.506164
SS2_15_0086:K15_unique.bam	NT	1.18756
SS2_15_0086:K16_unique.bam	NT	1.0964
SS2_15_0086:K18_unique.bam	cardiac NCC	1.26261
SS2_15_0086:K17_unique.bam	NT	0.490671
SS2_15_0086:K19_unique.bam	NCC	1.12136
SS2_15_0086:K20_unique.bam	migr_NCC	0.688202
SS2_15_0086:K21_unique.bam	migr_NCC	0.771933
SS2_15_0086:K22_unique.bam	NT, premigr_NCC	1.0175
SS2_15_0086:K23_unique.bam	cardiac NCC	1.01081
SS2_15_0086:K24_unique.bam	migr_NCC	0.325428
SS2_15_0086:L2_unique.bam	NCC	1.36727
SS2_15_0086:L1_unique.bam	NCC	0.570131
SS2_15_0086:L4_unique.bam	NT	0.80349
SS2_15_0086:L3_unique.bam	NCC	1.10631
SS2_15_0086:L5_unique.bam	NCC	1.08644
SS2_15_0086:L6_unique.bam	NT	0.80895
SS2_15_0086:L7_unique.bam	NT, premigr_NCC	0.360647
SS2_15_0086:L8_unique.bam	NT	0.511479
SS2_15_0086:L10_unique.bam	migr_NCC	0.818364
SS2_15_0086:L9_unique.bam	cardiac NCC	0.376943
SS2_15_0086:L12_unique.bam	NT, premigr_NCC	1.02198
SS2_15_0086:L11_unique.bam	NT, premigr_NCC	1.00139
SS2_15_0086:L13_unique.bam	NT	1.0238
SS2_15_0086:L14_unique.bam	NT, premigr_NCC	0.68459
SS2_15_0086:L15_unique.bam	NCC	0.538303
SS2_15_0086:L17_unique.bam	NT	1.50163
SS2_15_0086:L16_unique.bam	migr_NCC	0.809296
SS2_15_0086:L18_unique.bam	NCC	0.706718
SS2_15_0086:L20_unique.bam	NCC	0.464964
SS2_15_0086:L19_unique.bam	sensory neurons	1.102
SS2_15_0086:L21_unique.bam	NCC	0.255046
SS2_15_0086:L22_unique.bam	NT, premigr_NCC	1.24365
SS2_15_0086:L23_unique.bam	sensory neurons	1.22797
SS2_15_0086:L24_unique.bam	NT	0.41992
SS2_15_0086:M2_unique.bam	cardiac NCC	0.787422
SS2_15_0086:M1_unique.bam	NT	0.826125
SS2_15_0086:M4_unique.bam	NCC	0.968148
SS2_15_0086:M3_unique.bam	cardiac NCC	0.604863
SS2_15_0086:M5_unique.bam	NCC	0.973532
SS2_15_0086:M7_unique.bam	NT	0.85717
SS2_15_0086:M6_unique.bam	NT	1.04887
SS2_15_0086:M9_unique.bam	NT	1.19278
SS2_15_0086:M8_unique.bam	migr_NCC	1.10447
SS2_15_0086:M10_unique.bam	NCC	1.4097
SS2_15_0086:M12_unique.bam	NT	0.229449
SS2_15_0086:M13_unique.bam	migr_NCC	1.46467
SS2_15_0086:M14_unique.bam	NCC	0.76045
SS2_15_0086:M15_unique.bam	NT	1.15491
SS2_15_0086:M17_unique.bam	NCC	1.047
SS2_15_0086:M16_unique.bam	migr_NCC	0.934399
SS2_15_0086:M18_unique.bam	NT	0.697156
SS2_15_0086:M19_unique.bam	autonomic	0.553819
SS2_15_0086:M20_unique.bam	NT	0.4044
SS2_15_0086:M21_unique.bam	cardiac NCC	0.677352
SS2_15_0086:M22_unique.bam	NT	0.690587
SS2_15_0086:M23_unique.bam	NT, premigr_NCC	0.283235
SS2_15_0086:N1_unique.bam	NT	0.628941
SS2_15_0086:N2_unique.bam	NT	0.881946
SS2_15_0086:M24_unique.bam	NT	1.22959
SS2_15_0086:N3_unique.bam	NT	0.970798
SS2_15_0086:N4_unique.bam	NCC	0.556863
SS2_15_0086:N5_unique.bam	NT	0.354214
SS2_15_0086:N6_unique.bam	NCC	0.626396
SS2_15_0086:N7_unique.bam	NCC	0.797426
SS2_15_0086:N9_unique.bam	CNS neurons	1.18338
SS2_15_0086:N8_unique.bam	NT	1.20472
SS2_15_0086:N10_unique.bam	NT, premigr_NCC	1.27483
SS2_15_0086:N11_unique.bam	NT	0.301
SS2_15_0086:N12_unique.bam	NCC	1.37032
SS2_15_0086:N13_unique.bam	NT	0.717725
SS2_15_0086:N14_unique.bam	NCC	0.306029
SS2_15_0086:N17_unique.bam	NT	0.954793
SS2_15_0086:N16_unique.bam	NT	1.43165
SS2_15_0086:N15_unique.bam	NCC	0.677058
SS2_15_0086:N18_unique.bam	NT, premigr_NCC	0.681935
SS2_15_0086:N19_unique.bam	NT	0.320987
SS2_15_0086:N20_unique.bam	NT, premigr_NCC	1.02077
SS2_15_0086:N21_unique.bam	migr_NCC	0.779944
SS2_15_0086:N22_unique.bam	NT	0.893883
SS2_15_0086:N23_unique.bam	migr_NCC	0.505446
SS2_15_0086:O1_unique.bam	migr_NCC	0.513511
SS2_15_0086:O2_unique.bam	NCC	0.485197
SS2_15_0086:N24_unique.bam	NT	0.736943
SS2_15_0086:O3_unique.bam	migr_NCC	0.838676
SS2_15_0086:O4_unique.bam	NCC	0.697741
SS2_15_0086:O6_unique.bam	NCC	0.901303
SS2_15_0086:O5_unique.bam	migr_NCC	1.17324
SS2_15_0086:O7_unique.bam	cardiac NCC	0.165721
SS2_15_0086:O9_unique.bam	NT	0.751917
SS2_15_0086:O8_unique.bam	NCC	0.451848
SS2_15_0086:O10_unique.bam	NCC	1.08674
SS2_15_0086:O11_unique.bam	NT	1.24478
SS2_15_0086:O12_unique.bam	NT	0.472962
SS2_15_0086:O13_unique.bam	migr_NCC	0.331567
SS2_15_0086:O14_unique.bam	NCC	0.970662
SS2_15_0086:O17_unique.bam	NT	1.1878
SS2_15_0086:O16_unique.bam	NT	0.54689
SS2_15_0086:O15_unique.bam	migr_NCC	0.669587
SS2_15_0086:O19_unique.bam	NCC	1.00573
SS2_15_0086:O18_unique.bam	NCC	1.07853
SS2_15_0086:O20_unique.bam	migr_NCC	0.419081
SS2_15_0086:O21_unique.bam	migr_NCC	0.854357
SS2_15_0086:O22_unique.bam	migr_NCC	0.852742
SS2_15_0086:O23_unique.bam	NT	0.595898
SS2_15_0086:O24_unique.bam	NCC	0.709703
SS2_15_0086:P1_unique.bam	NT, premigr_NCC	0.72848
SS2_15_0086:P2_unique.bam	NT	0.755857
SS2_15_0086:P4_unique.bam	NT, premigr_NCC	0.339651
SS2_15_0086:P3_unique.bam	cardiac NCC	0.870271
SS2_15_0086:P5_unique.bam	migr_NCC	0.838509
SS2_15_0086:P6_unique.bam	NT, premigr_NCC	0.511139
SS2_15_0086:P7_unique.bam	NT	0.469601
SS2_15_0086:P8_unique.bam	NT	0.995189
SS2_15_0086:P9_unique.bam	NT, premigr_NCC	0.767697
SS2_15_0086:P10_unique.bam	NT	0.627095
SS2_15_0086:P11_unique.bam	migr_NCC	0.927879
SS2_15_0086:P12_unique.bam	NT, premigr_NCC	0.806469
SS2_15_0086:P13_unique.bam	migr_NCC	0.741716
SS2_15_0086:P14_unique.bam	NT	1.08702
SS2_15_0086:P15_unique.bam	NT	0.760214
SS2_15_0086:P16_unique.bam	migr_NCC	0.65634
SS2_15_0086:P17_unique.bam	NT	1.1846
SS2_15_0086:P18_unique.bam	NT, premigr_NCC	0.907105
SS2_15_0086:P19_unique.bam	migr_NCC	0.718761
SS2_15_0086:P20_unique.bam	NT	1.35991
SS2_15_0086:P21_unique.bam	NT	0.321618
SS2_15_0086:P22_unique.bam	migr_NCC	0.649476
SS2_15_0086:P23_unique.bam	NT	0.0226618
SS2_15_0086:P24_unique.bam	NCC	1.2475
SS2_15_0087:A5_unique.bam	NCC	0.475476
SS2_15_0087:A4_unique.bam	cardiac NCC	1.08726
SS2_15_0087:A6_unique.bam	NCC	0.801815
SS2_15_0087:A3_unique.bam	CNS neurons	0.0325776
SS2_15_0087:A2_unique.bam	NT, premigr_NCC	1.09335
SS2_15_0087:A7_unique.bam	NT	0.571758
SS2_15_0087:A1_unique.bam	NT, premigr_NCC	0.587788
SS2_15_0087:A9_unique.bam	NT	1.09565
SS2_15_0087:A10_unique.bam	NCC	0.899784
SS2_15_0087:A11_unique.bam	migr_NCC	0.970105
SS2_15_0087:A12_unique.bam	migr_NCC	1.25317
SS2_15_0087:A13_unique.bam	NCC	0.958469
SS2_15_0087:A14_unique.bam	migr_NCC	0.625069
SS2_15_0087:A16_unique.bam	NT	1.26056
SS2_15_0087:A15_unique.bam	NT	0.923586
SS2_15_0087:A18_unique.bam	NT	1.4958
SS2_15_0087:A17_unique.bam	NCC	0.590426
SS2_15_0087:A19_unique.bam	NT, premigr_NCC	1.16234
SS2_15_0087:A20_unique.bam	NT	0.782878
SS2_15_0087:A22_unique.bam	NT	1.54906
SS2_15_0087:A23_unique.bam	NT	0.469586
SS2_15_0087:A21_unique.bam	NT	1.00623
SS2_15_0087:A24_unique.bam	migr_NCC	1.59651
SS2_15_0087:B3_unique.bam	NT	0.839882
SS2_15_0087:B1_unique.bam	NT	1.06699
SS2_15_0087:B2_unique.bam	migr_NCC	0.790105
SS2_15_0087:B4_unique.bam	NCC	0.520831
SS2_15_0087:B5_unique.bam	NCC	0.919041
SS2_15_0087:B6_unique.bam	NCC	0.867596
SS2_15_0087:B8_unique.bam	migr_NCC	0.846808
SS2_15_0087:B7_unique.bam	NT	0.836067
SS2_15_0087:B9_unique.bam	NCC	0.735139
SS2_15_0087:B10_unique.bam	NT	1.15069
SS2_15_0087:B12_unique.bam	NCC	1.20861
SS2_15_0087:B11_unique.bam	CNS neurons	0.381557
SS2_15_0087:B14_unique.bam	NT	0.369064
SS2_15_0087:B13_unique.bam	NT	0.685366
SS2_15_0087:B15_unique.bam	NCC	0.798326
SS2_15_0087:B16_unique.bam	migr_NCC	1.50385
SS2_15_0087:B19_unique.bam	NT	1.449
SS2_15_0087:B18_unique.bam	NT, premigr_NCC	0.496126
SS2_15_0087:B20_unique.bam	migr_NCC	1.19808
SS2_15_0087:B17_unique.bam	NT	1.44046
SS2_15_0087:B21_unique.bam	NCC	0.683856
SS2_15_0087:B22_unique.bam	NT	1.23217
SS2_15_0087:B23_unique.bam	NCC	1.10216
SS2_15_0087:B24_unique.bam	sensory neurons	0.727282
SS2_15_0087:C1_unique.bam	migr_NCC	1.03466
SS2_15_0087:C3_unique.bam	NT	0.232238
SS2_15_0087:C2_unique.bam	NCC	0.837908
SS2_15_0087:C6_unique.bam	NT	1.05122
SS2_15_0087:C4_unique.bam	autonomic	0.557619
SS2_15_0087:C5_unique.bam	NCC	0.904075
SS2_15_0087:C7_unique.bam	NCC	0.609559
SS2_15_0087:C8_unique.bam	NCC	0.544082
SS2_15_0087:C9_unique.bam	migr_NCC	0.58936
SS2_15_0087:C11_unique.bam	migr_NCC	0.871234
SS2_15_0087:C12_unique.bam	NT, premigr_NCC	0.305125
SS2_15_0087:C10_unique.bam	sensory neurons	1.02379
SS2_15_0087:C13_unique.bam	NT, premigr_NCC	0.744322
SS2_15_0087:C14_unique.bam	cardiac NCC	1.0096
SS2_15_0087:C15_unique.bam	NT	0.843064
SS2_15_0087:C16_unique.bam	NT	0.0915336
SS2_15_0087:C17_unique.bam	migr_NCC	1.35937
SS2_15_0087:C20_unique.bam	cardiac NCC	0.715807
SS2_15_0087:C19_unique.bam	migr_NCC	0.616747
SS2_15_0087:C18_unique.bam	migr_NCC	0.591414
SS2_15_0087:C21_unique.bam	NT	1.30878
SS2_15_0087:C22_unique.bam	cardiac NCC	1.00843
SS2_15_0087:C23_unique.bam	NCC	0.648844
SS2_15_0087:C24_unique.bam	cardiac NCC	0.950432
SS2_15_0087:D1_unique.bam	NT	1.02633
SS2_15_0087:D2_unique.bam	sensory neurons	0.858253
SS2_15_0087:D3_unique.bam	NT	0.399777
SS2_15_0087:D5_unique.bam	migr_NCC	0.810236
SS2_15_0087:D4_unique.bam	NT	0.89419
SS2_15_0087:D6_unique.bam	NT	0.628067
SS2_15_0087:D7_unique.bam	NCC	0.751835
SS2_15_0087:D8_unique.bam	NT	1.05728
SS2_15_0087:D10_unique.bam	NCC	0.448096
SS2_15_0087:D9_unique.bam	NT	0.815625
SS2_15_0087:D11_unique.bam	migr_NCC	0.677985
SS2_15_0087:D13_unique.bam	NCC	0.650924
SS2_15_0087:D14_unique.bam	NCC	0.581069
SS2_15_0087:D12_unique.bam	sensory neurons	0.611233
SS2_15_0087:D15_unique.bam	NT	1.00263
SS2_15_0087:D16_unique.bam	NCC	0.892025
SS2_15_0087:D17_unique.bam	NCC	0.817645
SS2_15_0087:D19_unique.bam	NT	0.480912
SS2_15_0087:D18_unique.bam	NT	1.0406
SS2_15_0087:D20_unique.bam	NCC	0.45463
SS2_15_0087:D21_unique.bam	NCC	1.22968
SS2_15_0087:D23_unique.bam	NT	0.584579
SS2_15_0087:D22_unique.bam	migr_NCC	0.948735
SS2_15_0087:D24_unique.bam	NCC	0.962367
SS2_15_0087:E2_unique.bam	migr_NCC	1.15472
SS2_15_0087:E1_unique.bam	NCC	1.12764
SS2_15_0087:E3_unique.bam	migr_NCC	0.589822
SS2_15_0087:E5_unique.bam	NT	1.13264
SS2_15_0087:E6_unique.bam	NT	0.988182
SS2_15_0087:E7_unique.bam	NT	0.693637
SS2_15_0087:E8_unique.bam	NCC	0.768424
SS2_15_0087:E9_unique.bam	NCC	1.10385
SS2_15_0087:E10_unique.bam	NT	0.864779
SS2_15_0087:E12_unique.bam	migr_NCC	0.0301535
SS2_15_0087:E11_unique.bam	NT	0.900694
SS2_15_0087:E15_unique.bam	NT	0.542525
SS2_15_0087:E13_unique.bam	NT, premigr_NCC	0.69632
SS2_15_0087:E14_unique.bam	NT	0.573863
SS2_15_0087:E16_unique.bam	NT	0.725971
SS2_15_0087:E17_unique.bam	NT	1.31562
SS2_15_0087:E18_unique.bam	sensory neurons	1.31305
SS2_15_0087:E20_unique.bam	NCC	0.887906
SS2_15_0087:E19_unique.bam	autonomic	0.934544
SS2_15_0087:E21_unique.bam	migr_NCC	0.895645
SS2_15_0087:E22_unique.bam	NT	0.922495
SS2_15_0087:E23_unique.bam	cardiac NCC	0.927989
SS2_15_0087:E24_unique.bam	NT, premigr_NCC	0.965966
SS2_15_0087:F4_unique.bam	cardiac NCC	0.658773
SS2_15_0087:F2_unique.bam	NCC	0.367855
SS2_15_0087:F3_unique.bam	NCC	1.07931
SS2_15_0087:F5_unique.bam	NCC	0.954595
SS2_15_0087:F7_unique.bam	cardiac NCC	1.12047
SS2_15_0087:F8_unique.bam	NT, premigr_NCC	0.877415
SS2_15_0087:F9_unique.bam	NT, premigr_NCC	0.491676
SS2_15_0087:F11_unique.bam	NT	0.0820888
SS2_15_0087:F10_unique.bam	NT, premigr_NCC	1.05568
SS2_15_0087:F12_unique.bam	NT	0.355381
SS2_15_0087:F13_unique.bam	NT	0.600733
SS2_15_0087:F14_unique.bam	cardiac NCC	0.923884
SS2_15_0087:F15_unique.bam	NT	1.44657
SS2_15_0087:F16_unique.bam	NT	1.06947
SS2_15_0087:F17_unique.bam	NT	0.280738
SS2_15_0087:F18_unique.bam	NCC	0.951901
SS2_15_0087:F19_unique.bam	sensory neurons	0.952287
SS2_15_0087:F20_unique.bam	migr_NCC	0.889847
SS2_15_0087:F21_unique.bam	sensory neurons	0.620345
SS2_15_0087:F22_unique.bam	sensory neurons	0.681634
SS2_15_0087:F23_unique.bam	NT	0.934382
SS2_15_0087:F24_unique.bam	NT	0.987751
SS2_15_0087:G1_unique.bam	NT	0.912663
SS2_15_0087:G2_unique.bam	NT	0.163505
SS2_15_0087:G4_unique.bam	NCC	1.24774
SS2_15_0087:G3_unique.bam	migr_NCC	0.994469
SS2_15_0087:G5_unique.bam	NT	0.248175
SS2_15_0087:G7_unique.bam	NT	0.285077
SS2_15_0087:G6_unique.bam	NCC	0.693586
SS2_15_0087:G8_unique.bam	autonomic	1.409
SS2_15_0087:G9_unique.bam	NT	0.563313
SS2_15_0087:G11_unique.bam	migr_NCC	0.55977
SS2_15_0087:G12_unique.bam	migr_NCC	0.403903
SS2_15_0087:G10_unique.bam	NT, premigr_NCC	0.882316
SS2_15_0087:G13_unique.bam	migr_NCC	0.644364
SS2_15_0087:G14_unique.bam	NT	0.985447
SS2_15_0087:G15_unique.bam	NT	0.791517
SS2_15_0087:G16_unique.bam	NCC	0.686967
SS2_15_0087:G17_unique.bam	NT, premigr_NCC	0.854588
SS2_15_0087:G18_unique.bam	NT	1.53719
SS2_15_0087:G20_unique.bam	cardiac NCC	0.433278
SS2_15_0087:G19_unique.bam	NT	1.08079
SS2_15_0087:G21_unique.bam	migr_NCC	0.969404
SS2_15_0087:G22_unique.bam	NT, premigr_NCC	1.02556
SS2_15_0087:G23_unique.bam	NT	1.27307
SS2_15_0087:G24_unique.bam	NT, premigr_NCC	1.07804
SS2_15_0087:H2_unique.bam	migr_NCC	0.835715
SS2_15_0087:H3_unique.bam	NT	1.14556
SS2_15_0087:H1_unique.bam	NT, premigr_NCC	0.683949
SS2_15_0087:H4_unique.bam	NT	0.693362
SS2_15_0087:H5_unique.bam	NT	0.729876
SS2_15_0087:H7_unique.bam	NT	0.715911
SS2_15_0087:H6_unique.bam	cardiac NCC	0.782923
SS2_15_0087:H8_unique.bam	NT	1.26076
SS2_15_0087:H9_unique.bam	NT	1.17885
SS2_15_0087:H10_unique.bam	migr_NCC	0.981084
SS2_15_0087:H11_unique.bam	NCC	0.904621
SS2_15_0087:H12_unique.bam	NT	0.556625
SS2_15_0087:H13_unique.bam	NT, premigr_NCC	0.665034
SS2_15_0087:H15_unique.bam	NT, premigr_NCC	0.942222
SS2_15_0087:H14_unique.bam	NT	0.606995
SS2_15_0087:H16_unique.bam	NT	0.988053
SS2_15_0087:H17_unique.bam	migr_NCC	0.310234
SS2_15_0087:H18_unique.bam	NT	0.419706
SS2_15_0087:H19_unique.bam	NT	0.921388
SS2_15_0087:H20_unique.bam	NT, premigr_NCC	1.1159
SS2_15_0087:H21_unique.bam	NT	0.758357
SS2_15_0087:H22_unique.bam	NT	0.79737
SS2_15_0087:H23_unique.bam	NT, premigr_NCC	1.22544
SS2_15_0087:H24_unique.bam	NT, premigr_NCC	1.12057
SS2_15_0087:I1_unique.bam	NT	0.306198
SS2_15_0087:I2_unique.bam	CNS neurons	0.455938
SS2_15_0087:I3_unique.bam	NT	1.21589
SS2_15_0087:I4_unique.bam	NCC	1.0538
SS2_15_0087:I5_unique.bam	NT, premigr_NCC	1.06345
SS2_15_0087:I6_unique.bam	cardiac NCC	1.10116
SS2_15_0087:I7_unique.bam	NCC	0.685013
SS2_15_0087:I8_unique.bam	NCC	0.881009
SS2_15_0087:I10_unique.bam	NT	1.03124
SS2_15_0087:I9_unique.bam	NT	1.61683
SS2_15_0087:I12_unique.bam	NCC	1.32033
SS2_15_0087:I11_unique.bam	migr_NCC	0.813722
SS2_15_0087:I13_unique.bam	NT, premigr_NCC	0.945165
SS2_15_0087:I14_unique.bam	NT, premigr_NCC	0.342998
SS2_15_0087:I15_unique.bam	NT	1.33669
SS2_15_0087:I16_unique.bam	NCC	0.643479
SS2_15_0087:I18_unique.bam	migr_NCC	1.30425
SS2_15_0087:I17_unique.bam	NT, premigr_NCC	1.20336
SS2_15_0087:I20_unique.bam	cardiac NCC	1.15732
SS2_15_0087:I19_unique.bam	NCC	0.366501
SS2_15_0087:I21_unique.bam	NT	0.341467
SS2_15_0087:I22_unique.bam	NT	0.953
SS2_15_0087:I23_unique.bam	NCC	0.86645
SS2_15_0087:I24_unique.bam	NCC	0.359413
SS2_15_0087:J2_unique.bam	NT	0.132945
SS2_15_0087:J1_unique.bam	NT	0.429484
SS2_15_0087:J3_unique.bam	NT	1.07041
SS2_15_0087:J6_unique.bam	migr_NCC	0.456007
SS2_15_0087:J4_unique.bam	autonomic	0.753441
SS2_15_0087:J5_unique.bam	NCC	0.69468
SS2_15_0087:J7_unique.bam	NCC	0.590625
SS2_15_0087:J8_unique.bam	NCC	0.747523
SS2_15_0087:J9_unique.bam	migr_NCC	0.467646
SS2_15_0087:J10_unique.bam	migr_NCC	1.19728
SS2_15_0087:J11_unique.bam	CNS neurons	0.693047
SS2_15_0087:J12_unique.bam	migr_NCC	0.820216
SS2_15_0087:J13_unique.bam	NCC	0.78495
SS2_15_0087:J14_unique.bam	NT, premigr_NCC	0.654675
SS2_15_0087:J15_unique.bam	migr_NCC	1.20147
SS2_15_0087:J16_unique.bam	NCC	1.2579
SS2_15_0087:J17_unique.bam	NT	0.643162
SS2_15_0087:J18_unique.bam	NCC	1.05002
SS2_15_0087:J19_unique.bam	cardiac NCC	1.11734
SS2_15_0087:J21_unique.bam	NT	0.753925
SS2_15_0087:J20_unique.bam	NT	1.06202
SS2_15_0087:J23_unique.bam	migr_NCC	0.840814
SS2_15_0087:J24_unique.bam	NT	1.0913
SS2_15_0087:K1_unique.bam	NT	1.25412
SS2_15_0087:K2_unique.bam	NCC	1.27893
SS2_15_0087:K4_unique.bam	NT	0.694587
SS2_15_0087:K3_unique.bam	NCC	1.23775
SS2_15_0087:K5_unique.bam	migr_NCC	1.16748
SS2_15_0087:K6_unique.bam	NCC	1.40952
SS2_15_0087:K7_unique.bam	NT	0.991562
SS2_15_0087:K8_unique.bam	NT	1.15399
SS2_15_0087:K9_unique.bam	NCC	1.15747
SS2_15_0087:K10_unique.bam	NT, premigr_NCC	0.930616
SS2_15_0087:K11_unique.bam	NT	0.806748
SS2_15_0087:K12_unique.bam	NT, premigr_NCC	0.805442
SS2_15_0087:K13_unique.bam	NCC	0.971716
SS2_15_0087:K14_unique.bam	NT	0.873594
SS2_15_0087:K15_unique.bam	NT	0.8094
SS2_15_0087:K16_unique.bam	NT, premigr_NCC	0.575302
SS2_15_0087:K17_unique.bam	migr_NCC	0.943686
SS2_15_0087:K18_unique.bam	NCC	0.495873
SS2_15_0087:K20_unique.bam	NCC	0.878473
SS2_15_0087:K19_unique.bam	NCC	0.4941
SS2_15_0087:K21_unique.bam	NCC	0.428787
SS2_15_0087:K22_unique.bam	NCC	0.482506
SS2_15_0087:K23_unique.bam	NCC	0.845169
SS2_15_0087:K24_unique.bam	NT, premigr_NCC	1.40194
SS2_15_0087:L1_unique.bam	migr_NCC	0.814712
SS2_15_0087:L2_unique.bam	cardiac NCC	0.917758
SS2_15_0087:L3_unique.bam	NCC	0.724598
SS2_15_0087:L4_unique.bam	NT	1.43448
SS2_15_0087:L5_unique.bam	NCC	0.651872
SS2_15_0087:L6_unique.bam	cardiac NCC	1.1097
SS2_15_0087:L7_unique.bam	NT	1.39495
SS2_15_0087:L8_unique.bam	NT	0.487311
SS2_15_0087:L9_unique.bam	CNS neurons	0.529194
SS2_15_0087:L10_unique.bam	migr_NCC	1.33238
SS2_15_0087:L11_unique.bam	NT	0.0607573
SS2_15_0087:L12_unique.bam	NT	0.841254
SS2_15_0087:L13_unique.bam	migr_NCC	0.635587
SS2_15_0087:L15_unique.bam	NT	0.674205
SS2_15_0087:L14_unique.bam	NT	0.977589
SS2_15_0087:L16_unique.bam	CNS neurons	0.770217
SS2_15_0087:L18_unique.bam	migr_NCC	1.26886
SS2_15_0087:L19_unique.bam	NT	0.416315
SS2_15_0087:L20_unique.bam	NCC	0.962123
SS2_15_0087:L22_unique.bam	NCC	1.47327
SS2_15_0087:L21_unique.bam	autonomic	1.04016
SS2_15_0087:L23_unique.bam	cardiac NCC	1.3196
SS2_15_0087:L24_unique.bam	NT	0.786545
SS2_15_0087:M1_unique.bam	NT	0.393931
SS2_15_0087:M3_unique.bam	NCC	0.837018
SS2_15_0087:M4_unique.bam	NT	0.809858
SS2_15_0087:M2_unique.bam	NT	0.868509
SS2_15_0087:M5_unique.bam	migr_NCC	0.56152
SS2_15_0087:M6_unique.bam	NT, premigr_NCC	0.36963
SS2_15_0087:M7_unique.bam	NT	1.16158
SS2_15_0087:M8_unique.bam	NCC	0.895881
SS2_15_0087:M9_unique.bam	migr_NCC	1.11565
SS2_15_0087:M10_unique.bam	cardiac NCC	0.923543
SS2_15_0087:M12_unique.bam	NT	1.04245
SS2_15_0087:M11_unique.bam	NT	0.662023
SS2_15_0087:M14_unique.bam	NT, premigr_NCC	0.940082
SS2_15_0087:M13_unique.bam	NT	0.97015
SS2_15_0087:M15_unique.bam	migr_NCC	0.748819
SS2_15_0087:M16_unique.bam	NT	0.998664
SS2_15_0087:M17_unique.bam	NT	1.04803
SS2_15_0087:M19_unique.bam	NT	1.31554
SS2_15_0087:M20_unique.bam	NCC	1.39458
SS2_15_0087:M18_unique.bam	NCC	0.947684
SS2_15_0087:M21_unique.bam	NCC	0.78965
SS2_15_0087:M23_unique.bam	NT	1.01072
SS2_15_0087:M22_unique.bam	NCC	0.74952
SS2_15_0087:M24_unique.bam	NT, premigr_NCC	1.28745
SS2_15_0087:N1_unique.bam	NT	1.14686
SS2_15_0087:N2_unique.bam	NT	0.558174
SS2_15_0087:N4_unique.bam	NT, premigr_NCC	1.26446
SS2_15_0087:N3_unique.bam	NT, premigr_NCC	0.403276
SS2_15_0087:N5_unique.bam	NT	0.321071
SS2_15_0087:N7_unique.bam	NT	0.583062
SS2_15_0087:N6_unique.bam	NT	1.16607
SS2_15_0087:N8_unique.bam	NCC	0.809546
SS2_15_0087:N9_unique.bam	NT	1.20145
SS2_15_0087:N10_unique.bam	NCC	0.606371
SS2_15_0087:N11_unique.bam	NT	0.159362
SS2_15_0087:N13_unique.bam	NT	0.902302
SS2_15_0087:N12_unique.bam	NCC	1.18366
SS2_15_0087:N15_unique.bam	NCC	1.04529
SS2_15_0087:N14_unique.bam	migr_NCC	1.27023
SS2_15_0087:N16_unique.bam	NT	0.515156
SS2_15_0087:N17_unique.bam	NCC	0.581097
SS2_15_0087:N18_unique.bam	NT	0.721166
SS2_15_0087:N20_unique.bam	NCC	0.536825
SS2_15_0087:N19_unique.bam	NT	0.819078
SS2_15_0087:N21_unique.bam	NT	0.792553
SS2_15_0087:N23_unique.bam	NT	1.18391
SS2_15_0087:N24_unique.bam	migr_NCC	0.870374
SS2_15_0087:N22_unique.bam	NT	0.556421
SS2_15_0087:O2_unique.bam	NCC	0.886673
SS2_15_0087:O1_unique.bam	NT	0.940947
SS2_15_0087:O3_unique.bam	NT, premigr_NCC	0.97257
SS2_15_0087:O4_unique.bam	NT	1.13026
SS2_15_0087:O5_unique.bam	migr_NCC	0.820645
SS2_15_0087:O6_unique.bam	NT	0.365642
SS2_15_0087:O7_unique.bam	NT, premigr_NCC	0.374018
SS2_15_0087:O8_unique.bam	NT	1.02644
SS2_15_0087:O11_unique.bam	CNS neurons	0.410725
SS2_15_0087:O10_unique.bam	NT	0.66565
SS2_15_0087:O9_unique.bam	NT, premigr_NCC	1.47469
SS2_15_0087:O13_unique.bam	NT, premigr_NCC	0.95751
SS2_15_0087:O12_unique.bam	NCC	1.25798
SS2_15_0087:O15_unique.bam	NCC	0.972531
SS2_15_0087:O16_unique.bam	NCC	0.75832
SS2_15_0087:O14_unique.bam	NT, premigr_NCC	0.964176
SS2_15_0087:O17_unique.bam	NCC	1.25129
SS2_15_0087:O19_unique.bam	NT	1.08216
SS2_15_0087:O20_unique.bam	NCC	1.35783
SS2_15_0087:O21_unique.bam	NT	0.796214
SS2_15_0087:O18_unique.bam	NT	1.45073
SS2_15_0087:O22_unique.bam	sensory neurons	0.571513
SS2_15_0087:O23_unique.bam	migr_NCC	1.16067
SS2_15_0087:O24_unique.bam	NT	0.603172
SS2_15_0087:P1_unique.bam	migr_NCC	0.430286
SS2_15_0087:P2_unique.bam	autonomic	1.14454
SS2_15_0087:P5_unique.bam	NT, premigr_NCC	0.744978
SS2_15_0087:P3_unique.bam	NT	0.974307
SS2_15_0087:P6_unique.bam	migr_NCC	0.931917
SS2_15_0087:P4_unique.bam	NT	0.386368
SS2_15_0087:P8_unique.bam	migr_NCC	1.00794
SS2_15_0087:P7_unique.bam	NT, premigr_NCC	0.887466
SS2_15_0087:P9_unique.bam	NT	1.33391
SS2_15_0087:P12_unique.bam	NT	0.376335
SS2_15_0087:P10_unique.bam	NT	1.05604
SS2_15_0087:P13_unique.bam	cardiac NCC	0.700308
SS2_15_0087:P14_unique.bam	migr_NCC	1.21526
SS2_15_0087:P11_unique.bam	migr_NCC	0.698305
SS2_15_0087:P15_unique.bam	NT	0.851777
SS2_15_0087:P16_unique.bam	migr_NCC	1.22015
SS2_15_0087:P17_unique.bam	NT	0.986496
SS2_15_0087:P18_unique.bam	NT, premigr_NCC	0.699471
SS2_15_0087:P20_unique.bam	NT	1.2334
SS2_15_0087:P19_unique.bam	NT	0.380103
SS2_15_0087:P22_unique.bam	autonomic	1.08026
SS2_15_0087:P23_unique.bam	NT	0.726625
SS2_15_0087:P21_unique.bam	NT	0.92562
SS2_15_0087:P24_unique.bam	migr_NCC	1.17794
SS2_18_107:A10_unique.bam	migr_NCC	0.533719
SS2_18_107:A7_unique.bam	NT, premigr_NCC	1.53072
SS2_18_107:A6_unique.bam	NCC	2.11727
SS2_18_107:B3_unique.bam	migr_NCC	1.55051
SS2_18_107:A15_unique.bam	NT	0.791769
SS2_18_107:A18_unique.bam	migr_NCC	1.14278
SS2_18_107:A9_unique.bam	NT	1.0033
SS2_18_107:A12_unique.bam	NT	1.62543
SS2_18_107:A16_unique.bam	cardiac NCC	1.32436
SS2_18_107:A21_unique.bam	NT	1.76637
SS2_18_107:B4_unique.bam	NT, premigr_NCC	1.719
SS2_18_107:B2_unique.bam	NCC	1.11262
SS2_18_107:A19_unique.bam	NCC	1.55558
SS2_18_107:A11_unique.bam	NT, premigr_NCC	1.23055
SS2_18_107:A14_unique.bam	NCC	1.07298
SS2_18_107:A20_unique.bam	migr_NCC	1.41448
SS2_18_107:A13_unique.bam	CNS neurons	0.937666
SS2_18_107:B6_unique.bam	sensory neurons	1.50312
SS2_18_107:A23_unique.bam	sensory neurons	1.43683
SS2_18_107:A24_unique.bam	NT, premigr_NCC	1.50599
SS2_18_107:B8_unique.bam	sensory neurons	1.25234
SS2_18_107:B9_unique.bam	NCC	1.19226
SS2_18_107:B7_unique.bam	NT, premigr_NCC	1.73667
SS2_18_107:B24_unique.bam	CNS neurons	0
SS2_18_107:B11_unique.bam	NT	0.795054
SS2_18_107:B10_unique.bam	NT	1.2864
SS2_18_107:C3_unique.bam	NT	1.69175
SS2_18_107:B13_unique.bam	NT	0.85663
SS2_18_107:C4_unique.bam	NCC	1.4092
SS2_18_107:B12_unique.bam	migr_NCC	1.41489
SS2_18_107:B14_unique.bam	NCC	0.756755
SS2_18_107:B23_unique.bam	NT	1.34632
SS2_18_107:B15_unique.bam	NT	2.15529
SS2_18_107:B16_unique.bam	NCC	1.43418
SS2_18_107:B18_unique.bam	NT	1.28331
SS2_18_107:B20_unique.bam	migr_NCC	1.06187
SS2_18_107:B19_unique.bam	NCC	1.69224
SS2_18_107:C13_unique.bam	NCC	1.02546
SS2_18_107:C6_unique.bam	sensory neurons	1.03718
SS2_18_107:C2_unique.bam	sensory neurons	0.859077
SS2_18_107:B22_unique.bam	NT, premigr_NCC	1.51629
SS2_18_107:B21_unique.bam	NCC	1.34237
SS2_18_107:C5_unique.bam	sensory neurons	1.20679
SS2_18_107:C14_unique.bam	NT	1.04233
SS2_18_107:C9_unique.bam	NT	1.48235
SS2_18_107:C11_unique.bam	NT	1.36379
SS2_18_107:C10_unique.bam	NT, premigr_NCC	1.42603
SS2_18_107:C12_unique.bam	NT	1.02561
SS2_18_107:C15_unique.bam	NT	0.922489
SS2_18_107:C18_unique.bam	CNS neurons	0.954413
SS2_18_107:C17_unique.bam	NCC	1.14192
SS2_18_107:C20_unique.bam	CNS neurons	0.99432
SS2_18_107:C23_unique.bam	migr_NCC	0.821955
SS2_18_107:C21_unique.bam	NCC	1.20559
SS2_18_107:C24_unique.bam	NT, premigr_NCC	0.510016
SS2_18_107:C19_unique.bam	NT, premigr_NCC	0.84943
SS2_18_107:D3_unique.bam	NCC	1.03861
SS2_18_107:C16_unique.bam	NCC	0.976523
SS2_18_107:D5_unique.bam	NT	1.38738
SS2_18_107:D9_unique.bam	NCC	1.58727
SS2_18_107:D12_unique.bam	NT	1.29935
SS2_18_107:D1_unique.bam	sensory neurons	0.950793
SS2_18_107:D13_unique.bam	autonomic	0.798907
SS2_18_107:D2_unique.bam	NT, premigr_NCC	1.41292
SS2_18_107:D4_unique.bam	CNS neurons	1.09739
SS2_18_107:D6_unique.bam	cardiac NCC	1.15208
SS2_18_107:D7_unique.bam	sensory neurons	0.721557
SS2_18_107:D8_unique.bam	migr_NCC	0.972136
SS2_18_107:D11_unique.bam	sensory neurons	0.889326
SS2_18_107:D10_unique.bam	sensory neurons	1.34654
SS2_18_107:D14_unique.bam	NCC	1.36007
SS2_18_107:D18_unique.bam	migr_NCC	1.44796
SS2_18_107:D17_unique.bam	NT	1.75188
SS2_18_107:D15_unique.bam	NT	1.5202
SS2_18_107:D16_unique.bam	sensory neurons	0.924483
SS2_18_107:D20_unique.bam	NT	0.828358
SS2_18_107:D21_unique.bam	migr_NCC	0.942947
SS2_18_107:D19_unique.bam	sensory neurons	1.49348
SS2_18_107:D22_unique.bam	migr_NCC	1.15402
SS2_18_107:E4_unique.bam	NCC	1.22949
SS2_18_107:D23_unique.bam	NT	1.44075
SS2_18_107:D24_unique.bam	CNS neurons	1.38117
SS2_18_107:E9_unique.bam	NT	1.43244
SS2_18_107:E2_unique.bam	NT	0.677775
SS2_18_107:E3_unique.bam	NCC	1.62342
SS2_18_107:E14_unique.bam	NT	0.352731
SS2_18_107:E5_unique.bam	NT	1.38227
SS2_18_107:E11_unique.bam	sensory neurons	1.83238
SS2_18_107:E7_unique.bam	sensory neurons	1.35832
SS2_18_107:E8_unique.bam	sensory neurons	1.49601
SS2_18_107:E6_unique.bam	NT	1.51083
SS2_18_107:E19_unique.bam	migr_NCC	0.993971
SS2_18_107:E20_unique.bam	sensory neurons	1.50443
SS2_18_107:E22_unique.bam	NT	1.22643
SS2_18_107:F2_unique.bam	NCC	1.07461
SS2_18_107:F3_unique.bam	NCC	0.777822
SS2_18_107:E10_unique.bam	CNS neurons	0.554916
SS2_18_107:E16_unique.bam	NCC	0.891402
SS2_18_107:E12_unique.bam	CNS neurons	1.40885
SS2_18_107:E18_unique.bam	NT	1.69318
SS2_18_107:E17_unique.bam	NCC	1.40768
SS2_18_107:E13_unique.bam	NCC	1.32571
SS2_18_107:E15_unique.bam	NCC	1.29835
SS2_18_107:E23_unique.bam	NT	1.00849
SS2_18_107:F4_unique.bam	NT	1.50666
SS2_18_107:E24_unique.bam	migr_NCC	1.10098
SS2_18_107:F7_unique.bam	sensory neurons	1.27222
SS2_18_107:F9_unique.bam	NT	1.53808
SS2_18_107:F10_unique.bam	sensory neurons	1.50336
SS2_18_107:F14_unique.bam	sensory neurons	0.480101
SS2_18_107:F5_unique.bam	sensory neurons	0.873096
SS2_18_107:F12_unique.bam	NT, premigr_NCC	0.558842
SS2_18_107:F8_unique.bam	migr_NCC	1.19776
SS2_18_107:F22_unique.bam	migr_NCC	1.85496
SS2_18_107:F13_unique.bam	NT	1.71917
SS2_18_107:F15_unique.bam	NT	1.43288
SS2_18_107:F11_unique.bam	NCC	1.34048
SS2_18_107:G7_unique.bam	CNS neurons	0.596106
SS2_18_107:F16_unique.bam	NT	1.09884
SS2_18_107:F20_unique.bam	NCC	1.52687
SS2_18_107:F18_unique.bam	NT	0.844807
SS2_18_107:F19_unique.bam	NT	1.96006
SS2_18_107:F21_unique.bam	CNS neurons	1.57178
SS2_18_107:F23_unique.bam	NT	1.51393
SS2_18_107:G13_unique.bam	migr_NCC	1.06577
SS2_18_107:F24_unique.bam	migr_NCC	0.855137
SS2_18_107:G14_unique.bam	NCC	0.723355
SS2_18_107:G9_unique.bam	NT	0.806039
SS2_18_107:G4_unique.bam	migr_NCC	0.964713
SS2_18_107:G6_unique.bam	NCC	1.03785
SS2_18_107:G3_unique.bam	NT	1.80649
SS2_18_107:G12_unique.bam	sensory neurons	0.957614
SS2_18_107:G16_unique.bam	NCC	0.992648
SS2_18_107:G8_unique.bam	sensory neurons	0.901567
SS2_18_107:G17_unique.bam	NT	0.395021
SS2_18_107:G11_unique.bam	NCC	0.986657
SS2_18_107:G10_unique.bam	NCC	0.773432
SS2_18_107:G19_unique.bam	NT, premigr_NCC	1.65699
SS2_18_107:G20_unique.bam	NT, premigr_NCC	1.07327
SS2_18_107:G15_unique.bam	migr_NCC	1.74669
SS2_18_107:G22_unique.bam	NT	1.35557
SS2_18_107:G18_unique.bam	migr_NCC	0.769145
SS2_18_107:G23_unique.bam	NCC	1.4933
SS2_18_107:H1_unique.bam	NT	1.41808
SS2_18_107:H2_unique.bam	NT	1.0941
SS2_18_107:H11_unique.bam	NCC	0.369089
SS2_18_107:H3_unique.bam	sensory neurons	0.753272
SS2_18_107:H10_unique.bam	NT, premigr_NCC	1.19112
SS2_18_107:H5_unique.bam	NT	1.18539
SS2_18_107:G21_unique.bam	NT	1.04954
SS2_18_107:H9_unique.bam	NCC	1.41283
SS2_18_107:H15_unique.bam	NT	1.3952
SS2_18_107:G24_unique.bam	NT, premigr_NCC	1.15541
SS2_18_107:H18_unique.bam	NT, premigr_NCC	1.10811
SS2_18_107:H20_unique.bam	sensory neurons	0.793852
SS2_18_107:H13_unique.bam	NT	1.02658
SS2_18_107:H22_unique.bam	sensory neurons	1.30759
SS2_18_107:H4_unique.bam	migr_NCC	1.28151
SS2_18_107:H8_unique.bam	NT	1.65853
SS2_18_107:H23_unique.bam	NT	1.73991
SS2_18_107:H7_unique.bam	NCC	1.03304
SS2_18_107:H6_unique.bam	NT	1.23117
SS2_18_107:H16_unique.bam	NT	1.11274
SS2_18_107:H12_unique.bam	NT	0.949493
SS2_18_107:H14_unique.bam	migr_NCC	1.29197
SS2_18_107:H19_unique.bam	sensory neurons	1.31762
SS2_18_107:H21_unique.bam	migr_NCC	0.968545
SS2_18_107:I4_unique.bam	sensory neurons	0.6984
SS2_18_107:I5_unique.bam	sensory neurons	0.977275
SS2_18_107:H24_unique.bam	NCC	1.16153
SS2_18_107:I9_unique.bam	NT	0.480084
SS2_18_107:I7_unique.bam	NT	1.6819
SS2_18_107:I11_unique.bam	sensory neurons	1.10353
SS2_18_107:I14_unique.bam	sensory neurons	1.14919
SS2_18_107:I15_unique.bam	NT	1.56668
SS2_18_107:I16_unique.bam	NT	1.49862
SS2_18_107:I3_unique.bam	NT, premigr_NCC	1.79583
SS2_18_107:I17_unique.bam	NT	1.29263
SS2_18_107:I13_unique.bam	sensory neurons	1.46551
SS2_18_107:I6_unique.bam	NT	0.969429
SS2_18_107:I8_unique.bam	NT	1.38539
SS2_18_107:I19_unique.bam	NCC	0.804191
SS2_18_107:I10_unique.bam	sensory neurons	1.11881
SS2_18_107:I24_unique.bam	NT	1.3036
SS2_18_107:I18_unique.bam	NT	1.20048
SS2_18_107:J2_unique.bam	NT	1.39279
SS2_18_107:I12_unique.bam	NCC	0.902913
SS2_18_107:I21_unique.bam	NT	1.18169
SS2_18_107:J3_unique.bam	NCC	1.54165
SS2_18_107:I20_unique.bam	NCC	1.37342
SS2_18_107:J6_unique.bam	sensory neurons	1.07002
SS2_18_107:I22_unique.bam	NCC	1.1642
SS2_18_107:I23_unique.bam	CNS neurons	1.09285
SS2_18_107:J1_unique.bam	sensory neurons	0.99012
SS2_18_107:J8_unique.bam	NT	1.21473
SS2_18_107:J9_unique.bam	NT	0.893045
SS2_18_107:J7_unique.bam	NCC	1.75162
SS2_18_107:J16_unique.bam	NT	1.37725
SS2_18_107:J4_unique.bam	sensory neurons	1.08225
SS2_18_107:J5_unique.bam	migr_NCC	0.831962
SS2_18_107:J18_unique.bam	NCC	1.10856
SS2_18_107:J17_unique.bam	NCC	1.50178
SS2_18_107:J13_unique.bam	CNS neurons	0.674128
SS2_18_107:J22_unique.bam	cardiac NCC	1.0845
SS2_18_107:J10_unique.bam	NT	1.3574
SS2_18_107:J15_unique.bam	NCC	1.60133
SS2_18_107:J21_unique.bam	NT	1.25859
SS2_18_107:J11_unique.bam	NCC	1.08193
SS2_18_107:K2_unique.bam	NCC	0.588929
SS2_18_107:J12_unique.bam	NT	1.82578
SS2_18_107:K4_unique.bam	NT, premigr_NCC	0.918287
SS2_18_107:J24_unique.bam	NT	0.934895
SS2_18_107:J14_unique.bam	sensory neurons	1.03356
SS2_18_107:K6_unique.bam	NCC	1.45698
SS2_18_107:J19_unique.bam	NCC	1.02855
SS2_18_107:K3_unique.bam	sensory neurons	0.782852
SS2_18_107:J20_unique.bam	autonomic	1.61147
SS2_18_107:J23_unique.bam	NCC	1.06424
SS2_18_107:K12_unique.bam	cardiac NCC	1.57118
SS2_18_107:K10_unique.bam	NT	0.704374
SS2_18_107:K8_unique.bam	autonomic	1.02868
SS2_18_107:K5_unique.bam	sensory neurons	1.21628
SS2_18_107:K14_unique.bam	NT	1.30626
SS2_18_107:K16_unique.bam	CNS neurons	1.11958
SS2_18_107:K15_unique.bam	CNS neurons	1.90616
SS2_18_107:K18_unique.bam	NT	1.22177
SS2_18_107:K9_unique.bam	sensory neurons	1.5407
SS2_18_107:K21_unique.bam	NT	1.57718
SS2_18_107:K11_unique.bam	sensory neurons	0.762736
SS2_18_107:K23_unique.bam	NT	1.21392
SS2_18_107:K13_unique.bam	CNS neurons	1.22378
SS2_18_107:L2_unique.bam	migr_NCC	0.88583
SS2_18_107:L1_unique.bam	NCC	1.28354
SS2_18_107:K20_unique.bam	NCC	1.43197
SS2_18_107:L3_unique.bam	NCC	0.90439
SS2_18_107:K17_unique.bam	NT	1.25872
SS2_18_107:K19_unique.bam	migr_NCC	0.988739
SS2_18_107:L9_unique.bam	NT	0.400741
SS2_18_107:L8_unique.bam	NCC	1.1059
SS2_18_107:L4_unique.bam	NCC	1.17595
SS2_18_107:K24_unique.bam	NT	0.495644
SS2_18_107:K22_unique.bam	NT	2.4212
SS2_18_107:L12_unique.bam	CNS neurons	1.07331
SS2_18_107:L15_unique.bam	NCC	0.921723
SS2_18_107:L13_unique.bam	NT	1.19353
SS2_18_107:L5_unique.bam	NCC	1.4259
SS2_18_107:L6_unique.bam	migr_NCC	1.44348
SS2_18_107:L7_unique.bam	NCC	1.50375
SS2_18_107:L10_unique.bam	NT	1.22941
SS2_18_107:L21_unique.bam	NT	1.39415
SS2_18_107:L17_unique.bam	sensory neurons	1.20396
SS2_18_107:M3_unique.bam	sensory neurons	1.31741
SS2_18_107:L20_unique.bam	migr_NCC	1.63382
SS2_18_107:L11_unique.bam	NT	1.46226
SS2_18_107:L19_unique.bam	NT	1.16738
SS2_18_107:L14_unique.bam	NCC	0.851011
SS2_18_107:L24_unique.bam	NCC	1.03598
SS2_18_107:L16_unique.bam	sensory neurons	1.4036
SS2_18_107:L18_unique.bam	CNS neurons	1.41755
SS2_18_107:M7_unique.bam	sensory neurons	1.5062
SS2_18_107:L22_unique.bam	NT, premigr_NCC	1.29233
SS2_18_107:M2_unique.bam	NT, premigr_NCC	1.53506
SS2_18_107:M10_unique.bam	CNS neurons	1.75201
SS2_18_107:M4_unique.bam	NT	0.998265
SS2_18_107:M5_unique.bam	NT	1.33846
SS2_18_107:L23_unique.bam	NT, premigr_NCC	0.213152
SS2_18_107:M6_unique.bam	NT	1.35033
SS2_18_107:M14_unique.bam	NT	0.993084
SS2_18_107:M15_unique.bam	sensory neurons	0.751647
SS2_18_107:M13_unique.bam	sensory neurons	1.20472
SS2_18_107:M8_unique.bam	sensory neurons	1.33218
SS2_18_107:M18_unique.bam	NCC	1.05709
SS2_18_107:M9_unique.bam	NCC	1.32335
SS2_18_107:M21_unique.bam	NT	1.80946
SS2_18_107:M12_unique.bam	NT	1.27449
SS2_18_107:M20_unique.bam	NT, premigr_NCC	1.08375
SS2_18_107:M11_unique.bam	autonomic	0.639026
SS2_18_107:M16_unique.bam	NT	1.18858
SS2_18_107:M22_unique.bam	NCC	1.51029
SS2_18_107:N2_unique.bam	NCC	0.8827
SS2_18_107:M17_unique.bam	NCC	0.665781
SS2_18_107:N5_unique.bam	sensory neurons	1.27253
SS2_18_107:M19_unique.bam	NCC	1.57425
SS2_18_107:M24_unique.bam	NT	1.45843
SS2_18_107:M23_unique.bam	NT	0.81878
SS2_18_107:N7_unique.bam	NCC	1.46888
SS2_18_107:N9_unique.bam	NT	1.13512
SS2_18_107:N1_unique.bam	NT	1.54576
SS2_18_107:N4_unique.bam	NT	1.23555
SS2_18_107:N6_unique.bam	CNS neurons	0.339962
SS2_18_107:N15_unique.bam	NCC	1.14479
SS2_18_107:N3_unique.bam	NT, premigr_NCC	1.2595
SS2_18_107:N11_unique.bam	NT	1.54411
SS2_18_107:N14_unique.bam	cardiac NCC	1.20484
SS2_18_107:N10_unique.bam	NT	1.51835
SS2_18_107:N13_unique.bam	sensory neurons	1.04637
SS2_18_107:N8_unique.bam	NCC	0.0682244
SS2_18_107:N19_unique.bam	NT	1.13105
SS2_18_107:N18_unique.bam	CNS neurons	1.63242
SS2_18_107:N16_unique.bam	NCC	1.63292
SS2_18_107:N20_unique.bam	NCC	1.64399
SS2_18_107:N17_unique.bam	NCC	1.20309
SS2_18_107:O4_unique.bam	NT	1.26142
SS2_18_107:N21_unique.bam	NCC	1.14867
SS2_18_107:O5_unique.bam	CNS neurons	1.42326
SS2_18_107:N23_unique.bam	NT	0.631868
SS2_18_107:N24_unique.bam	NCC	0.818334
SS2_18_107:O7_unique.bam	sensory neurons	1.28677
SS2_18_107:N22_unique.bam	NCC	0.755365
SS2_18_107:O10_unique.bam	NCC	1.97521
SS2_18_107:O3_unique.bam	autonomic	0.985443
SS2_18_107:O9_unique.bam	sensory neurons	1.34507
SS2_18_107:O16_unique.bam	NT	1.94896
SS2_18_107:O18_unique.bam	CNS neurons	0.823568
SS2_18_107:O19_unique.bam	NT, premigr_NCC	0.251425
SS2_18_107:O20_unique.bam	NT, premigr_NCC	1.63335
SS2_18_107:O6_unique.bam	sensory neurons	1.42992
SS2_18_107:O8_unique.bam	NT	1.67255
SS2_18_107:P2_unique.bam	autonomic	1.28667
SS2_18_107:O12_unique.bam	NCC	0.749956
SS2_18_107:O15_unique.bam	NT	0.94255
SS2_18_107:O13_unique.bam	NCC	1.642
SS2_18_107:O14_unique.bam	migr_NCC	1.49195
SS2_18_107:O17_unique.bam	NCC	1.55533
SS2_18_107:O22_unique.bam	NCC	1.29032
SS2_18_107:P6_unique.bam	NCC	1.54278
SS2_18_107:O23_unique.bam	migr_NCC	2.07963
SS2_18_107:P5_unique.bam	NT	1.2162
SS2_18_107:O21_unique.bam	NCC	0.841685
SS2_18_107:O24_unique.bam	NT	1.1005
SS2_18_107:P8_unique.bam	NT	1.15794
SS2_18_107:P9_unique.bam	NCC	1.59767
SS2_18_107:P12_unique.bam	migr_NCC	1.36035
SS2_18_107:P15_unique.bam	CNS neurons	0.806585
SS2_18_107:P14_unique.bam	NCC	1.51146
SS2_18_107:P1_unique.bam	NT	1.14985
SS2_18_107:P11_unique.bam	NCC	1.6633
SS2_18_107:P3_unique.bam	NCC	0.567845
SS2_18_107:P4_unique.bam	NT	1.41013
SS2_18_107:P17_unique.bam	sensory neurons	1.41642
SS2_18_107:P19_unique.bam	NT, premigr_NCC	1.36702
SS2_18_107:P18_unique.bam	NT	1.48638
SS2_18_107:P7_unique.bam	NCC	0.825618
SS2_18_107:P10_unique.bam	NCC	1.29722
SS2_18_107:P13_unique.bam	NT, premigr_NCC	1.54924
SS2_18_107:P16_unique.bam	NCC	1.0001
SS2_18_107:P20_unique.bam	NT	0.596129
SS2_18_107:P21_unique.bam	NCC	1.93292
SS2_18_108:A7_unique.bam	NT	1.29829
SS2_18_108:A24_unique.bam	CNS neurons	1.44411
SS2_18_108:B5_unique.bam	sensory neurons	1.93532
SS2_18_108:A12_unique.bam	NT	1.43061
SS2_18_108:B3_unique.bam	NT	1.49346
SS2_18_108:B4_unique.bam	cardiac NCC	0.693101
SS2_18_108:A13_unique.bam	CNS neurons	0.776737
SS2_18_108:A19_unique.bam	migr_NCC	1.29516
SS2_18_108:A2_unique.bam	NCC	1.74132
SS2_18_108:A14_unique.bam	cardiac NCC	1.51908
SS2_18_108:A11_unique.bam	NT	1.52464
SS2_18_108:A15_unique.bam	sensory neurons	0.887494
SS2_18_108:B1_unique.bam	NT, premigr_NCC	0.309239
SS2_18_108:A6_unique.bam	NCC	1.17414
SS2_18_108:A1_unique.bam	NCC	1.07287
SS2_18_108:B6_unique.bam	NCC	0.892724
SS2_18_108:A9_unique.bam	sensory neurons	1.24198
SS2_18_108:A3_unique.bam	NCC	1.34897
SS2_18_108:A8_unique.bam	NCC	1.08405
SS2_18_108:A18_unique.bam	NT	1.10458
SS2_18_108:A4_unique.bam	NCC	0.792087
SS2_18_108:A16_unique.bam	sensory neurons	1.50774
SS2_18_108:B7_unique.bam	NT	1.43779
SS2_18_108:B8_unique.bam	NCC	1.61011
SS2_18_108:B10_unique.bam	NCC	1.15243
SS2_18_108:B11_unique.bam	sensory neurons	0.513573
SS2_18_108:B13_unique.bam	sensory neurons	1.09049
SS2_18_108:B14_unique.bam	NCC	0.876679
SS2_18_108:B9_unique.bam	CNS neurons	1.07805
SS2_18_108:B15_unique.bam	CNS neurons	1.22739
SS2_18_108:B17_unique.bam	NT	1.45616
SS2_18_108:B18_unique.bam	NT	0.819657
SS2_18_108:B24_unique.bam	NT	1.77828
SS2_18_108:B12_unique.bam	NT	0.872383
SS2_18_108:C1_unique.bam	sensory neurons	1.07531
SS2_18_108:C2_unique.bam	migr_NCC	1.51744
SS2_18_108:C5_unique.bam	NT	1.66928
SS2_18_108:C12_unique.bam	NT	0.819064
SS2_18_108:C3_unique.bam	NT	1.42653
SS2_18_108:C8_unique.bam	NCC	0.830544
SS2_18_108:C10_unique.bam	sensory neurons	0.601095
SS2_18_108:B16_unique.bam	NT	1.14868
SS2_18_108:B21_unique.bam	migr_NCC	1.44525
SS2_18_108:B20_unique.bam	NT	0.588067
SS2_18_108:B19_unique.bam	NCC	1.38151
SS2_18_108:C6_unique.bam	cardiac NCC	1.12635
SS2_18_108:C4_unique.bam	migr_NCC	1.45707
SS2_18_108:C11_unique.bam	migr_NCC	0.74727
SS2_18_108:C7_unique.bam	sensory neurons	1.47968
SS2_18_108:C9_unique.bam	NCC	1.36923
SS2_18_108:C13_unique.bam	NT	0.529123
SS2_18_108:C14_unique.bam	NCC	1.17591
SS2_18_108:C19_unique.bam	NCC	1.33101
SS2_18_108:C20_unique.bam	migr_NCC	1.50312
SS2_18_108:C17_unique.bam	NT	1.68525
SS2_18_108:C16_unique.bam	NT	0.571433
SS2_18_108:C18_unique.bam	migr_NCC	1.27217
SS2_18_108:C15_unique.bam	NT	1.02625
SS2_18_108:D6_unique.bam	CNS neurons	1.35823
SS2_18_108:D4_unique.bam	NT	1.91912
SS2_18_108:C21_unique.bam	NT	1.29455
SS2_18_108:D9_unique.bam	sensory neurons	0.966669
SS2_18_108:D8_unique.bam	NCC	1.12506
SS2_18_108:D7_unique.bam	NCC	1.25638
SS2_18_108:D12_unique.bam	sensory neurons	1.65007
SS2_18_108:D13_unique.bam	cardiac NCC	1.41204
SS2_18_108:D14_unique.bam	NCC	1.29125
SS2_18_108:D11_unique.bam	NT	0.723425
SS2_18_108:D17_unique.bam	migr_NCC	1.70219
SS2_18_108:D15_unique.bam	NT	1.87796
SS2_18_108:D1_unique.bam	sensory neurons	0.729183
SS2_18_108:D3_unique.bam	NT	1.13813
SS2_18_108:D2_unique.bam	NCC	1.8357
SS2_18_108:D5_unique.bam	NCC	1.01782
SS2_18_108:D10_unique.bam	NT	1.54218
SS2_18_108:D18_unique.bam	NCC	1.07659
SS2_18_108:D16_unique.bam	cardiac NCC	1.43391
SS2_18_108:D23_unique.bam	NCC	1.35162
SS2_18_108:D19_unique.bam	NT	1.40324
SS2_18_108:D21_unique.bam	sensory neurons	0.906374
SS2_18_108:D22_unique.bam	NCC	0.907424
SS2_18_108:E4_unique.bam	sensory neurons	1.22009
SS2_18_108:E3_unique.bam	NT	1.51178
SS2_18_108:D24_unique.bam	NT	1.13974
SS2_18_108:E5_unique.bam	NT, premigr_NCC	1.37545
SS2_18_108:E7_unique.bam	NT	1.17292
SS2_18_108:E9_unique.bam	migr_NCC	1.55851
SS2_18_108:D20_unique.bam	migr_NCC	1.35954
SS2_18_108:E10_unique.bam	NT	1.16611
SS2_18_108:E11_unique.bam	NCC	1.11682
SS2_18_108:E1_unique.bam	migr_NCC	1.56987
SS2_18_108:E2_unique.bam	migr_NCC	0.795978
SS2_18_108:E13_unique.bam	NCC	1.09048
SS2_18_108:E14_unique.bam	migr_NCC	1.23001
SS2_18_108:E12_unique.bam	migr_NCC	1.40298
SS2_18_108:E16_unique.bam	NCC	0.409706
SS2_18_108:E17_unique.bam	NT, premigr_NCC	1.21395
SS2_18_108:E15_unique.bam	NCC	1.11124
SS2_18_108:E19_unique.bam	NCC	1.27349
SS2_18_108:E8_unique.bam	CNS neurons	0.523172
SS2_18_108:E23_unique.bam	migr_NCC	1.53552
SS2_18_108:E21_unique.bam	CNS neurons	1.30941
SS2_18_108:E20_unique.bam	NT	1.58308
SS2_18_108:F3_unique.bam	autonomic	1.60173
SS2_18_108:E18_unique.bam	NCC	1.62371
SS2_18_108:F8_unique.bam	sensory neurons	1.46055
SS2_18_108:F9_unique.bam	NT	1.18503
SS2_18_108:E24_unique.bam	NT, premigr_NCC	1.3426
SS2_18_108:F1_unique.bam	autonomic	0.818056
SS2_18_108:F7_unique.bam	NT, premigr_NCC	0.778335
SS2_18_108:F15_unique.bam	NT	1.24787
SS2_18_108:F2_unique.bam	NT	1.7488
SS2_18_108:F12_unique.bam	autonomic	1.82184
SS2_18_108:F13_unique.bam	NCC	0.663596
SS2_18_108:F14_unique.bam	migr_NCC	0.173938
SS2_18_108:F6_unique.bam	NT	0.412918
SS2_18_108:F4_unique.bam	NT, premigr_NCC	1.32665
SS2_18_108:F17_unique.bam	NCC	2.12406
SS2_18_108:F20_unique.bam	migr_NCC	1.04123
SS2_18_108:F5_unique.bam	sensory neurons	1.40734
SS2_18_108:F19_unique.bam	sensory neurons	1.47505
SS2_18_108:F21_unique.bam	autonomic	2.04116
SS2_18_108:F18_unique.bam	NT	0.984204
SS2_18_108:F10_unique.bam	NCC	1.16124
SS2_18_108:F11_unique.bam	migr_NCC	0.808899
SS2_18_108:F16_unique.bam	migr_NCC	1.23122
SS2_18_108:G4_unique.bam	NCC	1.30999
SS2_18_108:G7_unique.bam	NT	1.32906
SS2_18_108:F24_unique.bam	NCC	0.711922
SS2_18_108:G1_unique.bam	NT	0.518973
SS2_18_108:G9_unique.bam	migr_NCC	0.716508
SS2_18_108:G10_unique.bam	NCC	0.342683
SS2_18_108:G13_unique.bam	cardiac NCC	1.25618
SS2_18_108:G17_unique.bam	CNS neurons	0.820755
SS2_18_108:G19_unique.bam	NT	1.48555
SS2_18_108:G20_unique.bam	NT	0.765816
SS2_18_108:H1_unique.bam	autonomic	1.40542
SS2_18_108:G8_unique.bam	migr_NCC	1.53308
SS2_18_108:G12_unique.bam	NCC	1.30796
SS2_18_108:G16_unique.bam	NCC	1.5147
SS2_18_108:G14_unique.bam	NT	1.55478
SS2_18_108:G11_unique.bam	migr_NCC	1.42889
SS2_18_108:G21_unique.bam	NT	1.09471
SS2_18_108:G15_unique.bam	NT	0.866058
SS2_18_108:G18_unique.bam	migr_NCC	0.740012
SS2_18_108:H8_unique.bam	NCC	0.849602
SS2_18_108:H9_unique.bam	NT	1.59078
SS2_18_108:H4_unique.bam	autonomic	1.29065
SS2_18_108:G24_unique.bam	NCC	1.10641
SS2_18_108:H3_unique.bam	sensory neurons	1.3927
SS2_18_108:H12_unique.bam	NCC	1.12537
SS2_18_108:H5_unique.bam	NT	0.932375
SS2_18_108:H15_unique.bam	CNS neurons	2.14855
SS2_18_108:H17_unique.bam	sensory neurons	0.748063
SS2_18_108:H6_unique.bam	sensory neurons	1.72709
SS2_18_108:H18_unique.bam	NT, premigr_NCC	0.941449
SS2_18_108:H19_unique.bam	NCC	1.10928
SS2_18_108:H21_unique.bam	NCC	1.13594
SS2_18_108:H7_unique.bam	NCC	1.65726
SS2_18_108:H20_unique.bam	CNS neurons	1.05149
SS2_18_108:H10_unique.bam	sensory neurons	0.733613
SS2_18_108:H11_unique.bam	NT	0.182485
SS2_18_108:H13_unique.bam	NT	1.15679
SS2_18_108:H23_unique.bam	CNS neurons	1.4219
SS2_18_108:H16_unique.bam	NCC	0.976356
SS2_18_108:I3_unique.bam	NCC	1.63433
SS2_18_108:I2_unique.bam	NT	1.16965
SS2_18_108:I5_unique.bam	NT	0.847682
SS2_18_108:I7_unique.bam	NCC	1.00051
SS2_18_108:I9_unique.bam	NT	1.52461
SS2_18_108:I10_unique.bam	migr_NCC	1.37946
SS2_18_108:H22_unique.bam	NCC	0.60938
SS2_18_108:I13_unique.bam	NCC	1.33319
SS2_18_108:I1_unique.bam	NCC	0.557541
SS2_18_108:H24_unique.bam	NCC	1.27037
SS2_18_108:I14_unique.bam	CNS neurons	2.00913
SS2_18_108:I4_unique.bam	NT	1.18422
SS2_18_108:I6_unique.bam	NT, premigr_NCC	1.58217
SS2_18_108:I19_unique.bam	migr_NCC	1.30212
SS2_18_108:I11_unique.bam	NT	1.64687
SS2_18_108:I8_unique.bam	migr_NCC	1.23999
SS2_18_108:I21_unique.bam	NCC	1.1209
SS2_18_108:I15_unique.bam	sensory neurons	1.59492
SS2_18_108:J4_unique.bam	NCC	1.15842
SS2_18_108:I12_unique.bam	sensory neurons	0.727051
SS2_18_108:J5_unique.bam	sensory neurons	2.06985
SS2_18_108:J7_unique.bam	NT	0.951964
SS2_18_108:I16_unique.bam	NT, premigr_NCC	1.32165
SS2_18_108:I20_unique.bam	NT	1.55792
SS2_18_108:J10_unique.bam	NCC	0.145446
SS2_18_108:J2_unique.bam	NCC	0.848925
SS2_18_108:I23_unique.bam	NT, premigr_NCC	1.33545
SS2_18_108:I22_unique.bam	NCC	1.01789
SS2_18_108:J8_unique.bam	NT	1.86726
SS2_18_108:J11_unique.bam	NCC	0.813137
SS2_18_108:J1_unique.bam	NCC	1.15348
SS2_18_108:I24_unique.bam	autonomic	1.69362
SS2_18_108:J13_unique.bam	NT	1.42658
SS2_18_108:J14_unique.bam	NCC	0.898484
SS2_18_108:J17_unique.bam	CNS neurons	1.7767
SS2_18_108:J9_unique.bam	NCC	0.900292
SS2_18_108:J20_unique.bam	NCC	1.29773
SS2_18_108:J19_unique.bam	sensory neurons	1.41287
SS2_18_108:J23_unique.bam	CNS neurons	0.465308
SS2_18_108:J12_unique.bam	NT	0.468868
SS2_18_108:J21_unique.bam	NCC	1.52013
SS2_18_108:K1_unique.bam	NT	1.54553
SS2_18_108:J18_unique.bam	sensory neurons	1.71581
SS2_18_108:J15_unique.bam	NCC	0
SS2_18_108:J16_unique.bam	NT	1.46255
SS2_18_108:K6_unique.bam	CNS neurons	1.18965
SS2_18_108:K8_unique.bam	NT	0.865834
SS2_18_108:K2_unique.bam	NT, premigr_NCC	1.38818
SS2_18_108:J24_unique.bam	NT	1.54797
SS2_18_108:K16_unique.bam	NT	0.435609
SS2_18_108:K12_unique.bam	NCC	0.857405
SS2_18_108:K4_unique.bam	NCC	0.570936
SS2_18_108:K3_unique.bam	NCC	1.27272
SS2_18_108:K21_unique.bam	sensory neurons	1.9182
SS2_18_108:K5_unique.bam	NCC	0.588798
SS2_18_108:K11_unique.bam	NCC	1.53972
SS2_18_108:K17_unique.bam	NT	0.667755
SS2_18_108:K7_unique.bam	NT	0.978656
SS2_18_108:K24_unique.bam	sensory neurons	0.93732
SS2_18_108:K10_unique.bam	CNS neurons	0.922616
SS2_18_108:K9_unique.bam	NT	0.925802
SS2_18_108:K15_unique.bam	NT	2.04449
SS2_18_108:K13_unique.bam	NCC	1.04049
SS2_18_108:K20_unique.bam	NCC	1.51845
SS2_18_108:K14_unique.bam	sensory neurons	1.22363
SS2_18_108:L3_unique.bam	NT	1.31087
SS2_18_108:L6_unique.bam	NT	1.54317
SS2_18_108:K19_unique.bam	NT	0.868666
SS2_18_108:K18_unique.bam	NCC	1.66117
SS2_18_108:L4_unique.bam	sensory neurons	0.576645
SS2_18_108:L1_unique.bam	NCC	1.1848
SS2_18_108:L2_unique.bam	NT	0.897011
SS2_18_108:L7_unique.bam	NT	0.867537
SS2_18_108:L10_unique.bam	sensory neurons	1.1518
SS2_18_108:L5_unique.bam	NCC	1.40673
SS2_18_108:L11_unique.bam	NT	2.12803
SS2_18_108:L14_unique.bam	migr_NCC	1.40062
SS2_18_108:L16_unique.bam	NCC	1.79851
SS2_18_108:L17_unique.bam	NCC	0.228198
SS2_18_108:L20_unique.bam	NCC	0.688704
SS2_18_108:L23_unique.bam	NT	1.17743
SS2_18_108:L8_unique.bam	sensory neurons	1.15608
SS2_18_108:L24_unique.bam	migr_NCC	1.09207
SS2_18_108:L9_unique.bam	NCC	1.27609
SS2_18_108:M7_unique.bam	NT	1.24624
SS2_18_108:L12_unique.bam	NCC	1.06965
SS2_18_108:M5_unique.bam	NT, premigr_NCC	1.24344
SS2_18_108:L13_unique.bam	NCC	1.34289
SS2_18_108:L15_unique.bam	NT	0.789809
SS2_18_108:L21_unique.bam	autonomic	1.00099
SS2_18_108:L18_unique.bam	CNS neurons	0.786983
SS2_18_108:L19_unique.bam	NT	0.724289
SS2_18_108:M12_unique.bam	NT	1.17996
SS2_18_108:M8_unique.bam	NCC	1.1507
SS2_18_108:M2_unique.bam	NCC	1.14023
SS2_18_108:M3_unique.bam	NT	1.19774
SS2_18_108:M1_unique.bam	NCC	0.777376
SS2_18_108:M11_unique.bam	sensory neurons	1.26765
SS2_18_108:M10_unique.bam	NCC	1.61112
SS2_18_108:M6_unique.bam	NCC	1.21536
SS2_18_108:M15_unique.bam	migr_NCC	1.75624
SS2_18_108:M4_unique.bam	NT	1.45792
SS2_18_108:M9_unique.bam	NCC	0.680272
SS2_18_108:M17_unique.bam	NT	1.39254
SS2_18_108:M18_unique.bam	sensory neurons	0.996605
SS2_18_108:M19_unique.bam	NT	1.27426
SS2_18_108:M22_unique.bam	NCC	1.07751
SS2_18_108:M23_unique.bam	migr_NCC	1.53792
SS2_18_108:M13_unique.bam	NT	1.89744
SS2_18_108:M14_unique.bam	NT	1.4055
SS2_18_108:M16_unique.bam	NT	1.3117
SS2_18_108:M20_unique.bam	NT	1.68254
SS2_18_108:N7_unique.bam	migr_NCC	1.24559
SS2_18_108:N2_unique.bam	NCC	1.42374
SS2_18_108:M24_unique.bam	NT, premigr_NCC	0.390606
SS2_18_108:N14_unique.bam	sensory neurons	1.35977
SS2_18_108:N10_unique.bam	sensory neurons	1.36544
SS2_18_108:N16_unique.bam	sensory neurons	1.49017
SS2_18_108:N13_unique.bam	NT	0.0585829
SS2_18_108:N15_unique.bam	NCC	1.66234
SS2_18_108:N3_unique.bam	NT	1.07381
SS2_18_108:N17_unique.bam	NCC	0.820681
SS2_18_108:N18_unique.bam	sensory neurons	0.345251
SS2_18_108:N8_unique.bam	NT	1.41263
SS2_18_108:N4_unique.bam	NT	0.807663
SS2_18_108:N5_unique.bam	sensory neurons	0.840284
SS2_18_108:N11_unique.bam	NT, premigr_NCC	0.777466
SS2_18_108:N19_unique.bam	NCC	1.17302
SS2_18_108:N9_unique.bam	CNS neurons	1.35356
SS2_18_108:N22_unique.bam	NCC	1.22753
SS2_18_108:N21_unique.bam	sensory neurons	1.36317
SS2_18_108:N12_unique.bam	NT	0.880591
SS2_18_108:N20_unique.bam	NCC	0.691335
SS2_18_108:N24_unique.bam	NCC	0.760201
SS2_18_108:O6_unique.bam	NT	1.44043
SS2_18_108:O5_unique.bam	NT	1.37971
SS2_18_108:O4_unique.bam	NT	1.02556
SS2_18_108:O12_unique.bam	NCC	1.38328
SS2_18_108:O14_unique.bam	migr_NCC	1.3307
SS2_18_108:O11_unique.bam	CNS neurons	1.58797
SS2_18_108:O9_unique.bam	NT	1.11898
SS2_18_108:O18_unique.bam	NT	1.98828
SS2_18_108:O7_unique.bam	NT	1.52951
SS2_18_108:O19_unique.bam	NCC	1.14829
SS2_18_108:O24_unique.bam	NT	1.61626
SS2_18_108:O8_unique.bam	NCC	0.915758
SS2_18_108:O15_unique.bam	migr_NCC	1.67784
SS2_18_108:O13_unique.bam	autonomic	0.975923
SS2_18_108:O16_unique.bam	NCC	1.22452
SS2_18_108:O23_unique.bam	sensory neurons	0.980214
SS2_18_108:O10_unique.bam	NT	1.81982
SS2_18_108:P5_unique.bam	NT	1.67885
SS2_18_108:O17_unique.bam	migr_NCC	1.10386
SS2_18_108:P2_unique.bam	NT	0.898067
SS2_18_108:P4_unique.bam	NCC	1.19431
SS2_18_108:O21_unique.bam	NT	1.22007
SS2_18_108:P1_unique.bam	NCC	1.50141
SS2_18_108:O20_unique.bam	NT, premigr_NCC	0.849396
SS2_18_108:P6_unique.bam	NT	1.627
SS2_18_108:P3_unique.bam	NT	1.31171
SS2_18_108:P7_unique.bam	NT	0.977859
SS2_18_108:P9_unique.bam	NT, premigr_NCC	0.734701
SS2_18_108:P11_unique.bam	NT	1.17826
SS2_18_108:P12_unique.bam	sensory neurons	0.789048
SS2_18_108:P14_unique.bam	NCC	0.829248
SS2_18_108:P10_unique.bam	NCC	1.54214
SS2_18_108:P16_unique.bam	NT, premigr_NCC	1.36428
SS2_18_108:P19_unique.bam	NT	1.07674
SS2_18_108:P20_unique.bam	NT	1.59557
SS2_18_108:P15_unique.bam	NT	1.68342
SS2_18_108:P13_unique.bam	NCC	1.66986
SS2_18_108:P17_unique.bam	sensory neurons	0.907552
SS2_18_108:P22_unique.bam	NT	1.22829
SS2_18_108:P18_unique.bam	NT	0.727884
SS2_18_108:P21_unique.bam	NT	0.676909
SS2_18_109:B4_unique.bam	NT	0.913212
SS2_18_109:B6_unique.bam	NCC	1.06016
SS2_18_109:A7_unique.bam	sensory neurons	1.04272
SS2_18_109:A1_unique.bam	NCC	1.44466
SS2_18_109:B3_unique.bam	NT	1.05419
SS2_18_109:A19_unique.bam	cardiac NCC	0.430996
SS2_18_109:A12_unique.bam	CNS neurons	2.11646
SS2_18_109:A15_unique.bam	NCC	1.3994
SS2_18_109:A16_unique.bam	NT	1.44228
SS2_18_109:B1_unique.bam	NT, premigr_NCC	1.71623
SS2_18_109:A23_unique.bam	NCC	0.630233
SS2_18_109:A14_unique.bam	NCC	1.47158
SS2_18_109:B2_unique.bam	migr_NCC	1.38285
SS2_18_109:A20_unique.bam	NCC	1.40821
SS2_18_109:A3_unique.bam	migr_NCC	1.53798
SS2_18_109:A2_unique.bam	NCC	0.647136
SS2_18_109:A11_unique.bam	migr_NCC	1.60631
SS2_18_109:A10_unique.bam	NT	1.83074
SS2_18_109:B5_unique.bam	NCC	1.46545
SS2_18_109:B19_unique.bam	NT	0.336419
SS2_18_109:B13_unique.bam	NT	0.778814
SS2_18_109:B7_unique.bam	NCC	1.48845
SS2_18_109:B20_unique.bam	NCC	1.20655
SS2_18_109:B8_unique.bam	NT	0.700579
SS2_18_109:B17_unique.bam	NT	0.825233
SS2_18_109:B14_unique.bam	migr_NCC	1.09771
SS2_18_109:B21_unique.bam	sensory neurons	0.735111
SS2_18_109:B10_unique.bam	sensory neurons	1.58923
SS2_18_109:B12_unique.bam	NCC	0.588249
SS2_18_109:B11_unique.bam	NT	1.18843
SS2_18_109:B16_unique.bam	sensory neurons	0.98769
SS2_18_109:B22_unique.bam	NCC	0.668878
SS2_18_109:B9_unique.bam	sensory neurons	1.06323
SS2_18_109:B15_unique.bam	NCC	1.07923
SS2_18_109:B24_unique.bam	NT	0.631545
SS2_18_109:B23_unique.bam	NCC	1.08446
SS2_18_109:C10_unique.bam	migr_NCC	1.65519
SS2_18_109:C5_unique.bam	NT	1.40806
SS2_18_109:C3_unique.bam	NT	0.906557
SS2_18_109:C9_unique.bam	NCC	1.25252
SS2_18_109:C8_unique.bam	CNS neurons	0.350566
SS2_18_109:C4_unique.bam	NCC	1.16933
SS2_18_109:C2_unique.bam	NCC	0.795553
SS2_18_109:C7_unique.bam	sensory neurons	1.32822
SS2_18_109:C11_unique.bam	sensory neurons	1.43072
SS2_18_109:C12_unique.bam	NCC	0.408408
SS2_18_109:C14_unique.bam	NCC	0.969985
SS2_18_109:C19_unique.bam	NCC	1.39368
SS2_18_109:C23_unique.bam	sensory neurons	1.20591
SS2_18_109:C21_unique.bam	migr_NCC	0.974714
SS2_18_109:C20_unique.bam	NT	1.69213
SS2_18_109:C16_unique.bam	migr_NCC	1.22722
SS2_18_109:C13_unique.bam	NCC	0.479423
SS2_18_109:C17_unique.bam	NCC	1.15968
SS2_18_109:C15_unique.bam	NT	1.71718
SS2_18_109:C24_unique.bam	migr_NCC	0.871416
SS2_18_109:D6_unique.bam	NCC	1.47705
SS2_18_109:D8_unique.bam	NT	1.80122
SS2_18_109:D4_unique.bam	NT	1.32781
SS2_18_109:D1_unique.bam	NT	1.22984
SS2_18_109:D7_unique.bam	NT	0.850319
SS2_18_109:D14_unique.bam	migr_NCC	0.860974
SS2_18_109:D11_unique.bam	NT, premigr_NCC	0.57888
SS2_18_109:D9_unique.bam	NT	1.4948
SS2_18_109:D15_unique.bam	NT	0.471536
SS2_18_109:D13_unique.bam	NT	0.600747
SS2_18_109:D12_unique.bam	NT	1.14459
SS2_18_109:D17_unique.bam	NCC	1.59291
SS2_18_109:D16_unique.bam	NCC	1.26792
SS2_18_109:D18_unique.bam	NCC	0.998419
SS2_18_109:D23_unique.bam	migr_NCC	1.20112
SS2_18_109:D19_unique.bam	NT	1.57123
SS2_18_109:D20_unique.bam	NT, premigr_NCC	1.06619
SS2_18_109:D22_unique.bam	NT	0.459725
SS2_18_109:E5_unique.bam	CNS neurons	1.6748
SS2_18_109:D21_unique.bam	NCC	1.12817
SS2_18_109:E6_unique.bam	sensory neurons	1.18155
SS2_18_109:E9_unique.bam	NT	1.75964
SS2_18_109:E3_unique.bam	NT	1.72704
SS2_18_109:E10_unique.bam	NCC	1.50668
SS2_18_109:E12_unique.bam	NT, premigr_NCC	1.37424
SS2_18_109:E17_unique.bam	NT	1.90049
SS2_18_109:E8_unique.bam	NCC	0.78401
SS2_18_109:E13_unique.bam	sensory neurons	0.978529
SS2_18_109:E11_unique.bam	sensory neurons	1.09386
SS2_18_109:E21_unique.bam	NT	1.32942
SS2_18_109:E7_unique.bam	NT, premigr_NCC	1.63252
SS2_18_109:E16_unique.bam	NT, premigr_NCC	1.66536
SS2_18_109:E20_unique.bam	sensory neurons	0.912277
SS2_18_109:E23_unique.bam	migr_NCC	1.39395
SS2_18_109:E18_unique.bam	sensory neurons	0.741873
SS2_18_109:E19_unique.bam	NT	1.84705
SS2_18_109:E22_unique.bam	sensory neurons	0.824598
SS2_18_109:E24_unique.bam	NT	1.02854
SS2_18_109:F4_unique.bam	NCC	0.865047
SS2_18_109:F3_unique.bam	sensory neurons	1.25396
SS2_18_109:F9_unique.bam	CNS neurons	2.0782
SS2_18_109:F13_unique.bam	migr_NCC	1.46868
SS2_18_109:F7_unique.bam	NT	2.5306
SS2_18_109:F11_unique.bam	NT	0.154312
SS2_18_109:F8_unique.bam	NT	1.83887
SS2_18_109:F22_unique.bam	NCC	1.19788
SS2_18_109:F24_unique.bam	migr_NCC	0.616475
SS2_18_109:F14_unique.bam	CNS neurons	1.07503
SS2_18_109:F10_unique.bam	NT	1.26993
SS2_18_109:F15_unique.bam	migr_NCC	1.4896
SS2_18_109:F18_unique.bam	NCC	0.998465
SS2_18_109:F19_unique.bam	sensory neurons	1.45383
SS2_18_109:F20_unique.bam	CNS neurons	1.30068
SS2_18_109:F16_unique.bam	sensory neurons	0.827016
SS2_18_109:G7_unique.bam	NCC	1.33726
SS2_18_109:G6_unique.bam	sensory neurons	0.691314
SS2_18_109:F12_unique.bam	NT, premigr_NCC	0.637951
SS2_18_109:F23_unique.bam	CNS neurons	0.742628
SS2_18_109:F21_unique.bam	NCC	1.44508
SS2_18_109:G2_unique.bam	autonomic	0.552655
SS2_18_109:G4_unique.bam	NT, premigr_NCC	1.49394
SS2_18_109:G3_unique.bam	migr_NCC	0.903416
SS2_18_109:G1_unique.bam	NCC	1.16041
SS2_18_109:G5_unique.bam	NT	1.30213
SS2_18_109:G8_unique.bam	NT	1.57802
SS2_18_109:G11_unique.bam	NT	0.574915
SS2_18_109:G16_unique.bam	cardiac NCC	0.383126
SS2_18_109:G10_unique.bam	NT	0.862394
SS2_18_109:G12_unique.bam	CNS neurons	1.68684
SS2_18_109:G15_unique.bam	NT	0.976241
SS2_18_109:G14_unique.bam	NCC	1.12476
SS2_18_109:G13_unique.bam	sensory neurons	1.54928
SS2_18_109:G21_unique.bam	NT	1.19727
SS2_18_109:G18_unique.bam	cardiac NCC	1.48027
SS2_18_109:G17_unique.bam	NT	0.864441
SS2_18_109:G20_unique.bam	NT, premigr_NCC	1.1033
SS2_18_109:H8_unique.bam	NCC	1.04375
SS2_18_109:G19_unique.bam	NT	0.688705
SS2_18_109:H12_unique.bam	NT	0.478637
SS2_18_109:G23_unique.bam	migr_NCC	1.69026
SS2_18_109:G24_unique.bam	sensory neurons	0.775063
SS2_18_109:H1_unique.bam	CNS neurons	1.6662
SS2_18_109:H3_unique.bam	NCC	0.734205
SS2_18_109:H5_unique.bam	NCC	0.845581
SS2_18_109:H6_unique.bam	NCC	1.58341
SS2_18_109:H7_unique.bam	sensory neurons	1.30192
SS2_18_109:H4_unique.bam	sensory neurons	1.12324
SS2_18_109:H9_unique.bam	sensory neurons	1.01775
SS2_18_109:H13_unique.bam	NCC	1.48947
SS2_18_109:H10_unique.bam	NT	1.33383
SS2_18_109:H16_unique.bam	NT	1.67965
SS2_18_109:H11_unique.bam	NT	0.834894
SS2_18_109:H14_unique.bam	NT	0.777142
SS2_18_109:H20_unique.bam	NT	0.663021
SS2_18_109:H19_unique.bam	CNS neurons	0.710819
SS2_18_109:I1_unique.bam	NT	1.42925
SS2_18_109:H18_unique.bam	NCC	0.517648
SS2_18_109:H15_unique.bam	NT	1.15621
SS2_18_109:H17_unique.bam	NCC	0.266232
SS2_18_109:H22_unique.bam	NCC	0
SS2_18_109:H24_unique.bam	NT, premigr_NCC	1.12871
SS2_18_109:I2_unique.bam	NCC	1.34275
SS2_18_109:I5_unique.bam	CNS neurons	0.509949
SS2_18_109:I3_unique.bam	NT	0.283168
SS2_18_109:I6_unique.bam	NCC	0.809147
SS2_18_109:I11_unique.bam	NCC	0.373148
SS2_18_109:I8_unique.bam	migr_NCC	1.53775
SS2_18_109:I9_unique.bam	NT	1.66167
SS2_18_109:I4_unique.bam	CNS neurons	1.91833
SS2_18_109:I12_unique.bam	NCC	1.20736
SS2_18_109:I10_unique.bam	autonomic	1.29514
SS2_18_109:I14_unique.bam	NT	1.89172
SS2_18_109:I7_unique.bam	NCC	1.07076
SS2_18_109:I15_unique.bam	NT	1.59013
SS2_18_109:I13_unique.bam	autonomic	1.3984
SS2_18_109:I16_unique.bam	NT	1.48605
SS2_18_109:I18_unique.bam	NCC	1.13104
SS2_18_109:I19_unique.bam	NCC	1.03278
SS2_18_109:I20_unique.bam	NT	0.292245
SS2_18_109:I17_unique.bam	NCC	1.59185
SS2_18_109:J6_unique.bam	NCC	1.39802
SS2_18_109:I21_unique.bam	NT	0.862443
SS2_18_109:I23_unique.bam	NT	1.215
SS2_18_109:I22_unique.bam	NT	0.969425
SS2_18_109:J5_unique.bam	NT	1.39063
SS2_18_109:J7_unique.bam	NT	0.854907
SS2_18_109:J4_unique.bam	NCC	0.552778
SS2_18_109:J18_unique.bam	NT	1.68885
SS2_18_109:J12_unique.bam	NCC	1.02704
SS2_18_109:J10_unique.bam	NT, premigr_NCC	0.816825
SS2_18_109:J9_unique.bam	NT, premigr_NCC	0.707854
SS2_18_109:J16_unique.bam	migr_NCC	1.43095
SS2_18_109:J11_unique.bam	migr_NCC	1.38745
SS2_18_109:J20_unique.bam	autonomic	1.85288
SS2_18_109:J22_unique.bam	NT	1.19766
SS2_18_109:J14_unique.bam	migr_NCC	1.12108
SS2_18_109:J17_unique.bam	NT, premigr_NCC	1.38906
SS2_18_109:J19_unique.bam	sensory neurons	1.43339
SS2_18_109:J23_unique.bam	NCC	1.25008
SS2_18_109:K2_unique.bam	NT	1.38135
SS2_18_109:K6_unique.bam	NCC	1.40783
SS2_18_109:K3_unique.bam	NCC	0.434638
[truncated: 122 more rows]

## Sheet: Figure 1e
Cell_ID	Ankrd11_expression (normalized)	Bin: number	Bin: interval of expression
SS2_15_0085:A10_unique.bam	0.347077	2	(0.32, 0.474]
SS2_15_0085:A13_unique.bam	0.593913	3	(0.474, 0.628]
SS2_15_0085:A22_unique.bam	0.40363	2	(0.32, 0.474]
SS2_15_0085:A6_unique.bam	0.504629	3	(0.474, 0.628]
SS2_15_0085:B15_unique.bam	0.948409	6	(0.936, 1.09]
SS2_15_0085:B18_unique.bam	0.384256	2	(0.32, 0.474]
SS2_15_0085:C22_unique.bam	1.23735	7	(1.09, 1.244]
SS2_15_0085:C6_unique.bam	0.746879	4	(0.628, 0.782]
SS2_15_0085:E1_unique.bam	0.806774	5	(0.782, 0.936]
SS2_15_0085:E3_unique.bam	0.891468	5	(0.782, 0.936]
SS2_15_0085:F19_unique.bam	1.05949	6	(0.936, 1.09]
SS2_15_0085:F21_unique.bam	0.609848	3	(0.474, 0.628]
SS2_15_0085:F3_unique.bam	1.02787	6	(0.936, 1.09]
SS2_15_0085:G5_unique.bam	0.641084	4	(0.628, 0.782]
SS2_15_0085:I17_unique.bam	0.843548	5	(0.782, 0.936]
SS2_15_0085:J23_unique.bam	0.71403	4	(0.628, 0.782]
SS2_15_0085:J4_unique.bam	0.622827	3	(0.474, 0.628]
SS2_15_0085:K18_unique.bam	0.915003	5	(0.782, 0.936]
SS2_15_0085:K6_unique.bam	1.06557	6	(0.936, 1.09]
SS2_15_0085:L1_unique.bam	0.33843	2	(0.32, 0.474]
SS2_15_0085:L4_unique.bam	0.958949	6	(0.936, 1.09]
SS2_15_0085:M12_unique.bam	1.04656	6	(0.936, 1.09]
SS2_15_0085:M4_unique.bam	1.31193	8	(1.244, 1.397]
SS2_15_0085:M6_unique.bam	0.252979	1	(0.164, 0.32]
SS2_15_0085:N19_unique.bam	0.724374	4	(0.628, 0.782]
SS2_15_0085:N20_unique.bam	1.31759	8	(1.244, 1.397]
SS2_15_0085:O3_unique.bam	0.613733	3	(0.474, 0.628]
SS2_15_0085:P21_unique.bam	0.841027	5	(0.782, 0.936]
SS2_15_0086:A23_unique.bam	1.0571	6	(0.936, 1.09]
SS2_15_0086:B18_unique.bam	1.10444	7	(1.09, 1.244]
SS2_15_0086:B19_unique.bam	1.14743	7	(1.09, 1.244]
SS2_15_0086:C24_unique.bam	1.05814	6	(0.936, 1.09]
SS2_15_0086:D11_unique.bam	0.528657	3	(0.474, 0.628]
SS2_15_0086:D2_unique.bam	0.581029	3	(0.474, 0.628]
SS2_15_0086:E2_unique.bam	0.718041	4	(0.628, 0.782]
SS2_15_0086:G17_unique.bam	0.864858	5	(0.782, 0.936]
SS2_15_0086:G23_unique.bam	0.590169	3	(0.474, 0.628]
SS2_15_0086:G4_unique.bam	0.940662	6	(0.936, 1.09]
SS2_15_0086:H12_unique.bam	0.982336	6	(0.936, 1.09]
SS2_15_0086:H15_unique.bam	1.18967	7	(1.09, 1.244]
SS2_15_0086:H7_unique.bam	0.689119	4	(0.628, 0.782]
SS2_15_0086:H9_unique.bam	1.13098	7	(1.09, 1.244]
SS2_15_0086:I18_unique.bam	0.873644	5	(0.782, 0.936]
SS2_15_0086:I3_unique.bam	1.03269	6	(0.936, 1.09]
SS2_15_0086:J11_unique.bam	0.480864	3	(0.474, 0.628]
SS2_15_0086:J14_unique.bam	1.15552	7	(1.09, 1.244]
SS2_15_0086:J6_unique.bam	0.630773	4	(0.628, 0.782]
SS2_15_0086:K12_unique.bam	0.599917	3	(0.474, 0.628]
SS2_15_0086:K18_unique.bam	1.26261	8	(1.244, 1.397]
SS2_15_0086:K23_unique.bam	1.01081	6	(0.936, 1.09]
SS2_15_0086:L9_unique.bam	0.376943	2	(0.32, 0.474]
SS2_15_0086:M2_unique.bam	0.787422	5	(0.782, 0.936]
SS2_15_0086:M21_unique.bam	0.677352	4	(0.628, 0.782]
SS2_15_0086:M3_unique.bam	0.604863	3	(0.474, 0.628]
SS2_15_0086:O7_unique.bam	0.165721	1	(0.164, 0.32]
SS2_15_0086:P3_unique.bam	0.870271	5	(0.782, 0.936]
SS2_15_0087:A4_unique.bam	1.08726	6	(0.936, 1.09]
SS2_15_0087:C14_unique.bam	1.0096	6	(0.936, 1.09]
SS2_15_0087:C20_unique.bam	0.715807	4	(0.628, 0.782]
SS2_15_0087:C22_unique.bam	1.00843	6	(0.936, 1.09]
SS2_15_0087:C24_unique.bam	0.950432	6	(0.936, 1.09]
SS2_15_0087:E23_unique.bam	0.927989	5	(0.782, 0.936]
SS2_15_0087:F14_unique.bam	0.923884	5	(0.782, 0.936]
SS2_15_0087:F4_unique.bam	0.658773	4	(0.628, 0.782]
SS2_15_0087:F7_unique.bam	1.12047	7	(1.09, 1.244]
SS2_15_0087:G20_unique.bam	0.433278	2	(0.32, 0.474]
SS2_15_0087:H6_unique.bam	0.782923	5	(0.782, 0.936]
SS2_15_0087:I20_unique.bam	1.15732	7	(1.09, 1.244]
SS2_15_0087:I6_unique.bam	1.10116	7	(1.09, 1.244]
SS2_15_0087:J19_unique.bam	1.11734	7	(1.09, 1.244]
SS2_15_0087:L2_unique.bam	0.917758	5	(0.782, 0.936]
SS2_15_0087:L23_unique.bam	1.3196	8	(1.244, 1.397]
SS2_15_0087:L6_unique.bam	1.1097	7	(1.09, 1.244]
SS2_15_0087:M10_unique.bam	0.923543	5	(0.782, 0.936]
SS2_15_0087:P13_unique.bam	0.700308	4	(0.628, 0.782]
SS2_18_107:A16_unique.bam	1.32436	8	(1.244, 1.397]
SS2_18_107:D6_unique.bam	1.15208	7	(1.09, 1.244]
SS2_18_107:J22_unique.bam	1.0845	6	(0.936, 1.09]
SS2_18_107:K12_unique.bam	1.57118	10	(1.551, 1.705]
SS2_18_107:N14_unique.bam	1.20484	7	(1.09, 1.244]
SS2_18_108:A14_unique.bam	1.51908	9	(1.397, 1.551]
SS2_18_108:B4_unique.bam	0.693101	4	(0.628, 0.782]
SS2_18_108:C6_unique.bam	1.12635	7	(1.09, 1.244]
SS2_18_108:D13_unique.bam	1.41204	9	(1.397, 1.551]
SS2_18_108:D16_unique.bam	1.43391	9	(1.397, 1.551]
SS2_18_108:G13_unique.bam	1.25618	8	(1.244, 1.397]
SS2_18_109:A19_unique.bam	0.430996	2	(0.32, 0.474]
SS2_18_109:G16_unique.bam	0.383126	2	(0.32, 0.474]
SS2_18_109:G18_unique.bam	1.48027	9	(1.397, 1.551]
SS2_18_109:K22_unique.bam	0.85067	5	(0.782, 0.936]
SS2_18_109:L21_unique.bam	1.4478	9	(1.397, 1.551]
SS2_18_109:O1_unique.bam	1.70543	10	(1.551, 1.705]

## Sheet: Figure 1p,q
	Fig 1p			Fig 1q
	Ankrd11nchet	Ankrd11ncko		0	1	2	3	4
	66.3793	33.6207		33.6207	46.3362	18.5345	0.862069	0.646552
	83.9674	16.0326		16.0326	46.4674	34.2391	3.26087	0
	94.5751	5.42495		5.42495	24.774	52.9837	14.2857	2.53165

## Sheet: Figure 2
	Fig 2f
	Control	Ankrd11ncko
		7.19
	4.35	7.03
	3.66	5.29
	3.85	5.37
	4.07	3		Fig 2g
	3.65	10.05			Control									Ankrd11ncko
	4.38	9.97		LV	0.6201	0.6401	0.5449	0.5509	0.6341	0.4824	0.5246	0.4475		0.5758	0.5311	0.4157	0.5076	0.6079	0.5402	0.5213
	3.57	9.74		RV	0.4329	0.4952	0.3267	0.3901	0.4891	0.3004	0.2493	0.2139			0.3533	0.3863		0.3316	0.3323	0.3342
	Fig 2l
		Control				Ankrd11ncko
	LV	0.311	0.481	0.532		1.365	1.783	0.799
	RV	0.402	0.579	0.464		1.194	1.52	0.972
	Fig 2m
		Control				Ankrd11ncko
	LV	1.432	2.062	1.722		2.906	3.524	1.746
	RV	1.347	1.72	1.628		2.682	3.055	2.293
	Fig 2n
		Control				Ankrd11ncko
	LV	78.2821	76.6731	69.1057		53.0282	49.4041	54.2383
	RV	70.1559	66.3372	71.4988		55.481	50.2455	57.6101

## Sheet: Figure S1
	Fig S1c
	Ankrd11nchet	Ankrd11ncko
	5.185	3.88
	3.841	3.933
	6.352	3.787
		3.733
		4.64
	Fig S1n
		Ankrd11nchet				Ankrd11ncko
	Proximal	20.322	13.764	15.4032		9.51157	12.0179	12.7692
	Distal	81.5824	49.7963	57.3935		37.5579	37.9251	33.7306
	Fig S1o
		Ankrd11nchet				Ankrd11ncko
	Proximal	366	245	191		185	134	255
	Distal	1227	611	687		649	658	651
	Fig S1p
		Ankrd11nchet				Ankrd11ncko
	Proximal	1435	1535	1049		1760	981	1742
	Distal	277	616	510		1079	1077	1279
	Fig S1q
	Control	Ankrd11ncko
	205	193
	305	282
	252	362
	Fig S1r
		Control				Ankrd11ncko
	LV	0.436	0.584	0.633		0.348	0.374	0.658
	RV	0.377	0.406	0.422		0.496	0.35	0.509
	Fig S1s
		Control				Ankrd11ncko
	LV	0.489	0.238	0.576		1.097	0.793	0.621
	RV	0.451	0.254	0.521		0.965	1.068	0.94
	Fig S1t
		Control				Ankrd11ncko
	LV	0.992	0.723	1.183		1.539	1.211	0.916
	RV	0.858	0.676	1.002		1.537	1.367	1.497
	Fig S1u
	Control	Ankrd11ncko
	47.375	37.169
	62.339	21.865
	48.072	36.395
	Fig S1v
	Control	Ankrd11ncko
	50.745	28.724
	75.651	34.518
	51.306	32.147

## Sheet: Figure S2
	Fig S2g
		Ankrd11nchet					Ankrd11ncko
	Proximal	23	40.5	23	26		25	20.67	12	18.33
	Medial	112	85.75	82	72		62.5	60.33	61	56
	Distal	96.67	143.33	104	101.67		137	139	97	120.67
	Fig S2h
		Ankrd11nchet					Ankrd11ncko
	Proximal	39.13	27.16	26.087	38.462		32	20.968	54.167	34.545
	Medial	20.089	25.948	36.179	31.481		33.2	30.387	33.88	24.405
	Distal	24.483	25.349	30.048	20.984		20.925	22.062	39.175	26.243
	Fig S2i
		Ankrd11nchet					Ankrd11ncko
	Proximal	4.35	0	0			4	0	0
	Medial	2.23	1.75	0			0.4	1.66	2.19
	Distal	1.03	0.7	2.62			2.68	0.72	0

## Sheet: Figure 3
	Fig 3w
		Ankrd11nchet				Ankrd11ncko
	90-70	43.33	40.55	33.22		28.89	24.86	26.34
	69-50	27.46	29.44	27.21		22.8	21.12	24.79
	49-30	16.48	15.85	19.48		22.08	23.46	19.6
	29-0	12.27	14.2	20.1		26.22	30.6	29.3
	Fig 3x
		Ankrd11nchet				Ankrd11ncko
	90-70	32.7	33.8	35.5		32.8	32.9	34.4
	69-50	25.7	29.8	28.8		26.6	27.7	26.8
	49-30	20.4	19.8	17.8		19.4	20.4	19.7
	29-0	21.2	16.5	17.8		21.1	18.9	19.1

## Sheet: Figure 4
	Fig 4q
		Ankrd11nchet				Ankrd11ncko
	E11.5	63.44	61.62	58.04		22.03	39.39	37.42
	E12.5	52.3045	63.7576	49.4689		50.5381	52.9051	52.3349
	Fig 4r
Ankrd11ncko	E11.5	E12.5
	23.43	56.1896
	33.47	51.1464
	22.07	44.5905

## Sheet: Figure 5
	Fig 5q
		Ankrd11nchet				Ankrd11ncko
	E11.5	70.23	52.6	64.75		36.48	38.99	34.76
	E12.5	52.1428	34.8308	54.4965		57.2905	63.9314	59.291
	Fig 5r
	Ankrd11ncko	E11.5	E12.5
		48.65	75.6713
		54.6	71.3967
		42.04	79.6123

## Sheet: Figure 6
	Fig 6q
		Ankrd11nchet				Ankrd11ncko
	PC	44.86	61.57	59.88		46.88	48.06	58.67
	SC	21.35	38.26	40.4		40.58	45.09	57.4
	Fig 6r
	Ankrd11ncko	PC	SC
		54.41	46.55
		52.37	51.51
		63.71	59.44
	Fig 6s
		Ankrd11nchet				Ankrd11ncko
	PC	36.4922	48.953	48.7336		62.0176	61.3225	66.6833
	SC	29.1218	27.2911	25.8539		33.5862	44.6886	47.1248
	Fig 6t
	Ankrd11ncko	PC	SC
		53.7393	54.7222
		57.9154	56.764
		62.8331	60.9987

[truncated: 20 more sheets: Figure S4, Figure S6, Figure 7a-nchet, Figure 7a-ncko, Figure 7b, Figure 7c, Figure 7d, Figure 7e, Figure 7f-nchet, Figure 7f-ncko, Figure 8a-cluster2,  Figure 8a-cluster3, Figure 8a-cluster7, Figure 8b-cluster2,  Figure 8b-cluster3, Figure 8b-cluster7, Figure 8c-cluster2, Figure 8c-cluster3, Figure 8c-cluster7, Figure S5]
